# Supplementary material for: Inter-Ethnic Differences in Quantified Coronary Artery Disease Severity and All-Cause Mortality among Dutch and Singaporean Percutaneous Coronary Intervention Patients
Source: PLoS One. 2015 Jul 6;10(7):e0131977. doi: 10.1371/journal.pone.0131977 (PMC4492790; doi:10.1371/journal.pone.0131977)
Supplement: S1 File — Data used for the purpose of this study. (CSV) [file pone.0131977.s001.csv]

	Ethnicity	Age	Gender	BMI	Angio_indication	Angio_conclusion	Procedure	Diabetes	Hypertension	Dyslipidemia	Smoking	PAD	CVATIA	Renal_failure	PriorPCI	PriorACS	Platelet_inhibitor	Statin	Bblocker	RAAS	dead	FUtime	SYNTAXscore
1	Malay	62	M	18.8797061524334	Stable CAD	2VD	PCI	No	No	Yes	Yes, current	No	No	No	No	No	Yes	Yes	No	No	0	1731	8
2	Caucasian	77	M	25.7370814149675	Stable CAD	2VD	PCI	No	Yes	No	Yes, current	Yes	No	No	No	No	Yes	No	No	No	1	43	16
3	Malay	48	M	33.1278344671202	Stable CAD	2VD	PCI	Yes	Yes	Yes	Non-smoker	No	No	No	Yes	No	Yes	Yes	Yes	Yes	0	1573	9
4	Caucasian	85	M	26.1751945211374	Stable CAD	2VD	PCI	No	Yes	Yes	Non-smoker	No	No	No	Yes	No	Yes	Yes	Yes	No	0	573	11
5	Malay	73	M	26.5181861881109	Stable CAD	2VD	PCI	No	Yes	No	Non-smoker	No	No	No	No	No	No	No	Yes	Yes	0	509	5
6	Caucasian	70	M	24.3438094940857	Stable CAD	2VD	PCI	Yes	Yes	NA	Yes, quit	No	Yes	No	No	No	Yes	Yes	Yes	Yes	1	624	16
7	Malay	52	F	32.2952710495963	Stable CAD	1VD	PCI	Yes	Yes	Yes	NA	Yes	No	Yes	Yes	Yes	Yes	Yes	Yes	No	1	81	30
8	Caucasian	83	M	32.3736848190542	Stable CAD	3VD	PCI	No	No	Yes	NA	No	No	No	Yes	No	Yes	No	Yes	No	1	286	24.5
9	Malay	49	M	30.116002379536	Stable CAD	1VD	PCI	Yes	Yes	Yes	Non-smoker	No	No	No	No	No	Yes	Yes	No	Yes	0	1439	5
10	Indian	47	M	29.4444444444444	Stable CAD	2VD	PCI	No	Yes	Yes	Yes, quit	No	No	No	No	No	No	No	Yes	No	0	482	16
11	Malay	39	M	23.359375	Stable CAD	2VD	PCI	Yes	Yes	Yes	Non-smoker	No	No	No	No	No	Yes	Yes	Yes	Yes	0	732	8.5
12	Caucasian	81	F	23.3066800530675	Stable CAD	2VD	PCI	No	Yes	No	Non-smoker	No	Yes	No	No	No	Yes	Yes	Yes	No	0	934	15
13	Caucasian	56	M	29.757785467128	Stable CAD	2VD	PCI	No	No	Yes	NA	No	No	No	No	Yes	Yes	Yes	Yes	Yes	0	807	14.5
14	Caucasian	65	M	27.4716888983853	Stable CAD	2VD	PCI	No	No	No	NA	Yes	No	No	No	Yes	Yes	Yes	Yes	No	0	709	9
15	Chinese	69	F	NA	Stable CAD	1VD	PCI	No	No	Yes	Non-smoker	No	No	No	No	Yes	No	Yes	No	No	0	741	6.5
16	Chinese	58	M	24.3504137030048	Stable CAD	2VD	PCI	Yes	Yes	Yes	NA	No	No	No	No	No	Yes	Yes	No	No	0	460	12
17	Caucasian	73	M	23.5294117647059	Stable CAD	3VD	PCI	No	Yes	No	Non-smoker	No	No	No	No	Yes	Yes	Yes	Yes	Yes	0	612	23
18	Chinese	70	M	24.7248661511005	Stable CAD	3VD	PCI	No	Yes	Yes	Non-smoker	No	Yes	No	No	No	Yes	Yes	No	Yes	0	660	9
19	Indian	80	M	25.512123388393	Stable CAD	2VD	PCI	Yes	Yes	Yes	Non-smoker	No	No	No	Yes	No	Yes	No	Yes	No	0	1160	10
20	Indian	49	M	NA	Stable CAD	1VD	PCI	No	No	Yes	Yes, quit	No	No	No	No	No	Yes	Yes	Yes	No	0	1854	9.5
21	Indian	60	M	27.7685950413223	Stable CAD	1VD	PCI	No	No	Yes	NA	No	No	No	Yes	Yes	Yes	Yes	No	Yes	0	444	17
22	Indian	40	M	25.2801098592428	Stable CAD	2VD	PCI	Yes	Yes	Yes	Yes, current	No	No	No	Yes	Yes	Yes	No	Yes	Yes	0	1731	42.5
23	Malay	48	M	27.3987516330382	Stable CAD	2VD	PCI	No	No	Yes	Yes, current	No	No	No	No	No	Yes	Yes	Yes	No	0	1906	9.5
24	Malay	59	M	33.4250446162998	Stable CAD	3VD	PCI	No	Yes	Yes	Non-smoker	No	Yes	No	No	No	Yes	Yes	Yes	Yes	1	134	24.5
25	Indian	65	M	23.4944085359598	Stable CAD	2VD	PCI	Yes	Yes	Yes	Yes, quit	No	No	No	Yes	Yes	Yes	Yes	Yes	Yes	0	713	3.5
26	Caucasian	64	M	29.7520661157025	Stable CAD	2VD	PCI	Yes	Yes	No	Yes, current	No	No	No	Yes	Yes	Yes	Yes	Yes	Yes	0	586	1
27	Chinese	65	M	34.0636093083294	Stable CAD	2VD	PCI	Yes	Yes	Yes	Yes, quit	No	No	No	No	Yes	No	Yes	Yes	Yes	0	817	NA
28	Chinese	56	M	29.2641035803937	Stable CAD	2VD	PCI	Yes	Yes	Yes	Non-smoker	No	No	No	Yes	No	Yes	Yes	No	No	0	893	19.5
29	Malay	56	F	36.4045787202102	Stable CAD	2VD	PCI	Yes	Yes	Yes	Non-smoker	No	Yes	No	No	No	Yes	No	Yes	No	0	1966	11
30	Indian	59	M	23.3217993079585	Stable CAD	3VD	PCI	Yes	Yes	Yes	Non-smoker	No	No	No	No	No	No	Yes	Yes	No	0	1446	15
31	Malay	42	F	31.6442857722423	Stable CAD	2VD	PCI	Yes	Yes	No	NA	No	No	No	Yes	Yes	No	No	No	No	0	1381	12
32	Caucasian	53	M	41.7331978516476	Stable CAD	1VD	PCI	No	Yes	Yes	Yes, quit	No	No	No	Yes	Yes	Yes	No	Yes	No	0	874	11.5
33	Chinese	56	M	25.750563664412	Stable CAD	2VD	PCI	No	Yes	Yes	Non-smoker	No	No	No	No	No	No	Yes	No	Yes	0	768	13
34	Indian	54	M	NA	Stable CAD	2VD	PCI	Yes	Yes	Yes	NA	No	No	No	No	No	No	No	No	No	0	1033	18.5
35	Caucasian	64	M	23.8884409806205	Stable CAD	1VD	PCI	No	Yes	Yes	Yes, current	Yes	No	No	Yes	No	Yes	Yes	No	Yes	0	852	4
36	Indian	42	M	25.0505050505051	Stable CAD	2VD	PCI	Yes	No	Yes	Yes, quit	No	No	No	No	No	No	Yes	No	No	0	486	20.5
37	Caucasian	79	M	19.1358024691358	Stable CAD	1VD	PCI	Yes	Yes	No	Yes, current	No	No	No	No	Yes	Yes	Yes	Yes	Yes	0	500	3
38	Chinese	52	M	18.1320165117087	Stable CAD	1VD	PCI	No	No	Yes	Yes, current	No	No	No	Yes	Yes	Yes	Yes	Yes	No	0	1243	3.5
39	Caucasian	66	M	28.3269742166724	Stable CAD	1VD	PCI	No	Yes	Yes	NA	No	No	No	No	No	Yes	Yes	Yes	No	0	390	7
40	Malay	63	M	34.3146043242856	Stable CAD	3VD	PCI	Yes	Yes	Yes	Yes, current	No	No	No	No	No	Yes	Yes	Yes	Yes	0	1460	13.5
41	Indian	61	M	31.4770775531774	Stable CAD	1VD	PCI	No	Yes	Yes	Yes, current	No	No	No	Yes	Yes	Yes	Yes	Yes	Yes	0	1838	7.75
42	Malay	53	M	30.1289285592148	Stable CAD	1VD	PCI	No	Yes	Yes	NA	No	No	No	No	No	Yes	Yes	No	No	0	1278	6
43	Chinese	62	M	30.1194019147334	Stable CAD	2VD	PCI	Yes	No	Yes	Yes, current	No	No	No	Yes	No	Yes	No	No	No	0	754	7.5
44	Malay	83	M	26.2975778546713	Stable CAD	3VD	PCI	No	Yes	Yes	NA	No	No	No	No	No	Yes	Yes	Yes	Yes	0	1066	16
45	Malay	43	M	29.0733119951227	Stable CAD	1VD	PCI	Yes	Yes	Yes	Non-smoker	No	No	No	No	No	Yes	Yes	Yes	No	0	1109	7
46	Malay	58	M	23.9446366782007	Stable CAD	1VD	PCI	Yes	No	No	Yes, current	No	Yes	No	No	No	No	Yes	Yes	Yes	1	942	10
47	Indian	64	F	28.1769390581717	Stable CAD	2VD	PCI	Yes	Yes	Yes	Non-smoker	No	Yes	No	No	No	No	Yes	Yes	No	0	710	9
48	Caucasian	73	M	22.8571428571429	Stable CAD	1VD	PCI	No	No	No	Yes, quit	No	No	No	No	No	Yes	Yes	Yes	No	0	447	5
49	Malay	50	M	29.7004132231405	Stable CAD	1VD	PCI	No	No	Yes	Yes, current	No	No	No	No	No	No	Yes	No	No	0	1440	11
50	Caucasian	54	M	26.023048986245	Stable CAD	2VD	PCI	Yes	No	Yes	NA	No	Yes	No	No	No	Yes	Yes	Yes	No	0	690	21
51	Chinese	59	M	19.1478286734087	Stable CAD	1VD	PCI	No	Yes	No	Non-smoker	No	No	No	No	No	Yes	Yes	Yes	No	0	754	18.75
52	Malay	45	M	31.5102040816327	Stable CAD	2VD	PCI	Yes	Yes	No	NA	No	No	No	No	No	No	No	No	Yes	0	1439	9
53	Indian	51	M	29.4117647058824	Stable CAD	1VD	PCI	No	Yes	No	Non-smoker	No	No	No	No	No	No	No	No	No	0	772	1
54	Caucasian	50	M	25.7959183673469	Stable CAD	3VD	PCI	No	No	No	Yes, quit	No	No	No	Yes	Yes	Yes	Yes	Yes	No	0	383	11
55	Chinese	58	M	25.3422004132231	Stable CAD	1VD	PCI	Yes	No	Yes	Yes, current	No	No	No	No	No	No	Yes	No	No	0	501	7
56	Caucasian	72	F	NA	Stable CAD	1VD	PCI	No	Yes	Yes	NA	No	No	No	No	No	Yes	Yes	Yes	Yes	0	636	3
57	Indian	50	M	29.7458085451595	Stable CAD	3VD	PCI	No	Yes	Yes	NA	No	No	No	No	No	No	No	No	No	0	822	8.5
58	Malay	53	F	32.0037105751392	Stable CAD	2VD	PCI	Yes	No	No	Non-smoker	Yes	No	No	No	No	Yes	Yes	Yes	No	0	1216	9
59	Caucasian	47	M	23.1481481481481	Stable CAD	2VD	PCI	No	No	No	Non-smoker	No	No	No	No	Yes	Yes	Yes	Yes	Yes	0	822	12.5
60	Indian	81	M	19.9720319839363	Stable CAD	3VD	PCI	Yes	Yes	Yes	Yes, quit	No	No	No	Yes	Yes	Yes	Yes	No	Yes	0	1584	5
61	Indian	59	M	31.7401297998918	Stable CAD	2VD	PCI	Yes	Yes	Yes	Yes, quit	No	Yes	No	No	No	Yes	Yes	No	Yes	0	887	9
62	Indian	69	F	34.5333333333333	Stable CAD	1VD	PCI	Yes	Yes	Yes	Non-smoker	Yes	Yes	No	No	No	No	No	No	No	0	1431	10
63	Caucasian	66	F	24.0054869684499	Stable CAD	2VD	PCI	No	Yes	No	NA	Yes	No	Yes	No	No	No	Yes	Yes	No	0	732	16
64	Malay	66	M	29.3847566574839	Stable CAD	1VD	PCI	Yes	Yes	Yes	NA	No	No	No	No	No	Yes	Yes	Yes	No	1	347	9
65	Indian	64	M	21.8365663881817	Stable CAD	2VD	PCI	No	No	No	NA	No	No	No	No	No	No	No	No	No	0	1143	14
66	Caucasian	72	M	28.6160249739854	Stable CAD	1VD	PCI	No	Yes	No	Yes, quit	No	No	No	No	No	Yes	Yes	No	No	0	529	4.5
67	Indian	53	M	28.7684804145709	Stable CAD	1VD	PCI	Yes	Yes	No	NA	No	No	No	No	No	No	No	No	No	0	1375	2
68	Caucasian	71	M	35.0112300171753	Stable CAD	2VD	PCI	Yes	Yes	No	Yes, quit	Yes	No	No	Yes	No	Yes	Yes	No	Yes	0	579	2
69	Chinese	80	M	21.2715023426011	Stable CAD	2VD	PCI	No	Yes	Yes	NA	No	No	No	No	No	No	Yes	No	No	0	487	11
70	Chinese	77	F	23.4339229968782	Stable CAD	3VD	PCI	Yes	Yes	Yes	NA	No	No	No	Yes	No	Yes	Yes	Yes	Yes	0	678	14
71	Malay	61	M	28.7639710716634	Stable CAD	3VD	PCI	No	Yes	Yes	Non-smoker	No	No	No	No	No	Yes	No	No	Yes	0	1429	30
72	Chinese	52	M	22.9030339083879	Stable CAD	2VD	PCI	No	No	Yes	Yes, current	No	No	No	No	No	Yes	Yes	No	No	0	514	9
73	Chinese	62	F	25.5391381505343	Stable CAD	2VD	PCI	Yes	Yes	Yes	NA	No	No	No	No	No	No	Yes	No	Yes	0	683	10.5
74	Indian	63	F	37.7620435929474	Stable CAD	3VD	PCI	No	Yes	Yes	Non-smoker	No	No	No	Yes	No	No	Yes	Yes	Yes	0	1167	25.5
75	Caucasian	55	M	29.0367377856331	Stable CAD	2VD	PCI	Yes	No	Yes	Yes, current	Yes	No	No	Yes	Yes	Yes	Yes	Yes	No	0	403	12.25
76	Caucasian	60	M	33.9084201388889	Stable CAD	1VD	PCI	No	Yes	No	Non-smoker	No	No	No	No	No	Yes	No	No	No	0	509	5
77	Chinese	49	M	29.0255943419348	Stable CAD	3VD	PCI	Yes	Yes	Yes	NA	No	No	No	No	No	No	Yes	No	No	0	578	15.5
78	Malay	56	M	30.0416418798334	Stable CAD	3VD	PCI	Yes	Yes	Yes	Yes, current	No	No	No	Yes	Yes	Yes	Yes	Yes	Yes	0	438	21.75
79	Chinese	75	M	26.5450361604208	Stable CAD	3VD	PCI	Yes	Yes	Yes	Yes, quit	No	No	No	Yes	No	Yes	Yes	Yes	Yes	0	454	21.5
80	Caucasian	67	M	25.2493372048984	Stable CAD	3VD	PCI	No	Yes	No	Yes, current	No	No	No	Yes	No	Yes	Yes	Yes	No	0	800	12.5
81	Caucasian	45	M	29.7265160523187	Stable CAD	1VD	PCI	No	Yes	No	NA	No	No	No	Yes	No	Yes	Yes	Yes	Yes	0	404	8.5
82	Caucasian	41	F	31.1418685121107	Stable CAD	2VD	PCI	Yes	Yes	Yes	Non-smoker	No	No	No	Yes	Yes	Yes	No	Yes	Yes	0	412	29.75
83	Indian	52	M	29.7887970615243	Stable CAD	1VD	PCI	No	Yes	No	Yes, quit	No	No	No	Yes	Yes	Yes	Yes	Yes	Yes	0	1430	5
84	Malay	60	F	22.7016801044998	Stable CAD	2VD	PCI	No	Yes	Yes	NA	No	No	Yes	No	No	Yes	Yes	Yes	No	0	1433	15.5
85	Malay	57	F	35.9760802469136	Stable CAD	3VD	PCI	No	Yes	Yes	NA	No	No	No	No	No	No	No	No	No	0	1882	23
86	Chinese	68	M	26.0275824770146	Stable CAD	1VD	PCI	No	Yes	Yes	Yes, quit	No	No	No	No	No	Yes	No	Yes	No	0	744	9
87	Caucasian	60	M	24.3024870597147	Stable CAD	3VD	PCI	No	No	Yes	Non-smoker	No	No	No	No	No	Yes	Yes	Yes	No	0	607	28.75
88	Caucasian	80	M	25.9786795664248	Stable CAD	1VD	PCI	Yes	Yes	No	Non-smoker	No	No	No	No	No	Yes	No	No	Yes	0	451	16
89	Indian	55	M	33.2413993322688	Stable CAD	3VD	PCI	Yes	No	Yes	Yes, quit	No	No	No	No	No	No	No	No	No	0	1935	34
90	Indian	46	M	33.802055164954	Stable CAD	2VD	PCI	Yes	No	Yes	Yes, current	No	No	No	No	No	No	Yes	No	No	1	53	14.5
91	Indian	52	M	28.6328125	Stable CAD	2VD	PCI	Yes	Yes	Yes	NA	No	Yes	No	No	No	No	Yes	Yes	No	0	1628	20.5
92	Caucasian	68	M	26.5927977839335	Stable CAD	1VD	PCI	No	No	No	Yes, current	No	No	No	No	No	Yes	No	No	No	0	443	9
93	Indian	39	M	28.3506036045279	Stable CAD	2VD	PCI	No	No	No	Yes, current	No	No	No	No	No	Yes	Yes	Yes	No	0	1923	15.25
94	Caucasian	66	M	35.4938271604938	Stable CAD	2VD	PCI	Yes	Yes	Yes	Yes, quit	No	No	No	No	No	Yes	Yes	Yes	Yes	0	457	15
95	Caucasian	66	M	31.561671506123	Stable CAD	3VD	PCI	Yes	Yes	Yes	Yes, quit	No	No	No	No	Yes	No	Yes	Yes	Yes	0	411	13
96	Caucasian	61	M	29.4930385800829	Stable CAD	2VD	PCI	No	No	No	Yes, quit	No	No	No	No	Yes	Yes	Yes	Yes	Yes	0	500	11.5
97	Chinese	59	M	23.0300453514739	Stable CAD	3VD	PCI	No	Yes	Yes	Non-smoker	No	No	No	No	No	No	Yes	No	Yes	0	502	12.5
98	Malay	61	M	35.2290263088562	Stable CAD	1VD	PCI	No	Yes	No	Non-smoker	No	No	No	No	No	No	No	Yes	Yes	0	1140	5
99	Malay	47	F	31.8418314255983	Stable CAD	1VD	PCI	Yes	Yes	Yes	Non-smoker	No	No	No	No	No	Yes	Yes	Yes	No	0	1228	7
100	Indian	55	M	27.2493063812921	Stable CAD	1VD	PCI	Yes	Yes	Yes	Yes, current	No	No	No	No	No	No	No	No	No	0	1235	4
101	Malay	45	M	33.6405864421542	Stable CAD	2VD	PCI	Yes	Yes	Yes	Yes, current	No	No	No	No	No	Yes	Yes	No	Yes	0	1823	14
102	Malay	54	M	32.8555976203353	Stable CAD	2VD	PCI	Yes	Yes	Yes	Yes, current	No	No	No	No	No	Yes	Yes	No	Yes	0	1139	18.5
103	Caucasian	55	M	28.0248219851869	Stable CAD	1VD	PCI	No	No	Yes	Yes, current	No	No	No	Yes	No	Yes	Yes	Yes	No	0	634	1
104	Caucasian	80	F	24.2122933884298	Stable CAD	1VD	PCI	No	Yes	Yes	Non-smoker	No	No	No	No	No	Yes	Yes	Yes	No	0	473	3
105	Caucasian	68	M	23.4567901234568	Stable CAD	1VD	PCI	No	No	No	Yes, quit	Yes	No	No	Yes	Yes	Yes	No	No	Yes	0	878	8
106	Indian	46	M	25.6643674941354	Stable CAD	2VD	PCI	Yes	No	Yes	NA	No	No	No	Yes	Yes	Yes	Yes	Yes	Yes	0	2032	25.5
107	Indian	60	M	31.2685901249256	Stable CAD	3VD	PCI	No	Yes	No	Yes, current	No	No	No	No	No	Yes	Yes	Yes	No	0	460	9.5
108	Caucasian	66	M	25.4640108646446	Stable CAD	2VD	PCI	No	Yes	Yes	NA	No	No	No	No	No	Yes	Yes	No	Yes	0	573	30
109	Chinese	61	M	25.148605395519	Stable CAD	1VD	PCI	No	No	No	NA	No	No	No	No	No	No	No	No	No	0	689	21.5
110	Indian	69	F	42.6311728395062	Stable CAD	2VD	PCI	Yes	Yes	Yes	NA	No	No	Yes	No	Yes	No	No	No	No	1	940	16.5
111	Chinese	63	M	27.1626297577855	Stable CAD	1VD	PCI	No	Yes	Yes	Non-smoker	No	No	No	Yes	Yes	Yes	Yes	Yes	Yes	0	748	13
112	Indian	51	M	29.8844518047348	Stable CAD	2VD	PCI	Yes	Yes	Yes	Yes, quit	No	No	No	Yes	Yes	Yes	Yes	Yes	Yes	0	1119	16
113	Indian	39	F	NA	Stable CAD	3VD	PCI	Yes	No	Yes	Yes, quit	No	No	No	Yes	Yes	No	No	No	No	0	1909	17
114	Indian	49	M	27.968016063681	Stable CAD	1VD	PCI	Yes	No	Yes	Non-smoker	No	No	No	Yes	Yes	No	Yes	Yes	Yes	0	1439	17.5
115	Caucasian	47	M	32.1402483564646	Stable CAD	1VD	PCI	No	No	No	Yes, quit	No	No	No	Yes	Yes	Yes	Yes	Yes	Yes	0	473	14
116	Caucasian	66	F	26.0261748958953	Stable CAD	1VD	PCI	No	Yes	Yes	Yes, quit	Yes	No	No	Yes	Yes	Yes	Yes	Yes	Yes	0	895	11.5
117	Caucasian	60	M	27.1020408163265	Stable CAD	2VD	PCI	No	No	No	Non-smoker	No	Yes	No	Yes	No	Yes	Yes	No	No	0	471	0
118	Caucasian	54	M	30.9304380760005	Stable CAD	1VD	PCI	Yes	No	Yes	Yes, current	No	No	No	Yes	Yes	Yes	Yes	Yes	Yes	0	921	5
119	Caucasian	48	M	26.0351054001848	Stable CAD	1VD	PCI	No	No	Yes	Non-smoker	No	No	No	No	No	Yes	Yes	Yes	Yes	0	535	10
120	Caucasian	62	M	23.9868703446535	Stable CAD	2VD	PCI	No	No	Yes	Non-smoker	NA	NA	No	No	No	Yes	Yes	Yes	Yes	0	629	10
121	Chinese	54	M	27.0510584453336	Stable CAD	3VD	PCI	Yes	Yes	Yes	Yes, current	No	No	No	No	No	Yes	No	Yes	Yes	0	760	18.5
122	Indian	71	F	20.7498798269508	Stable CAD	1VD	PCI	No	Yes	Yes	NA	No	Yes	No	Yes	No	Yes	Yes	Yes	No	0	1937	5
123	Malay	56	M	29.9709393928784	Stable CAD	1VD	PCI	No	Yes	Yes	NA	No	No	No	No	No	No	No	No	No	0	1825	13
124	Caucasian	75	M	28.6340394448503	Stable CAD	2VD	PCI	No	No	Yes	Non-smoker	No	No	No	Yes	Yes	Yes	Yes	Yes	Yes	0	845	7.5
125	Caucasian	55	M	24.4535684096124	Stable CAD	2VD	PCI	No	Yes	Yes	Non-smoker	No	No	No	No	Yes	Yes	Yes	Yes	Yes	0	957	8
126	Malay	49	M	31.4021092482423	Stable CAD	1VD	PCI	No	Yes	Yes	Yes, current	No	No	No	No	No	No	No	No	No	0	1643	13.75
127	Malay	80	M	41.1990390476532	Stable CAD	3VD	PCI	Yes	Yes	Yes	Yes, quit	No	No	No	Yes	Yes	Yes	Yes	No	No	0	1150	12
128	Malay	56	M	27.6600959350163	Stable CAD	1VD	PCI	Yes	Yes	Yes	NA	No	No	No	No	No	No	No	No	No	0	1536	16
129	Caucasian	79	M	29.2414933837429	Stable CAD	1VD	PCI	Yes	Yes	Yes	Yes, quit	Yes	NA	No	No	No	Yes	Yes	Yes	No	0	500	8.5
130	Caucasian	61	M	34.2592592592593	Stable CAD	1VD	PCI	No	Yes	Yes	Yes, quit	No	No	No	No	No	Yes	No	No	No	0	570	2
131	Malay	75	M	25.9515570934256	Stable CAD	2VD	PCI	Yes	Yes	Yes	NA	No	Yes	No	Yes	No	No	No	No	No	0	1881	9
132	Caucasian	49	M	23.8227146814404	Stable CAD	1VD	PCI	No	Yes	No	Non-smoker	No	No	Yes	Yes	No	Yes	Yes	No	Yes	0	704	9.5
133	Caucasian	75	F	35.3415246399789	Stable CAD	2VD	PCI	Yes	Yes	Yes	Non-smoker	No	No	No	Yes	No	Yes	No	Yes	No	0	606	5.5
134	Indian	51	M	23.0498272972881	Stable CAD	2VD	PCI	No	No	Yes	Yes, current	No	No	No	No	No	No	No	No	No	0	964	15.5
135	Caucasian	71	M	24.5778671518401	Stable CAD	1VD	PCI	No	No	No	Non-smoker	No	No	No	No	No	Yes	Yes	No	No	0	524	13
136	Caucasian	53	M	30.2188577882238	Stable CAD	1VD	PCI	No	Yes	Yes	Yes, quit	No	No	No	Yes	Yes	Yes	Yes	Yes	Yes	0	961	5.75
137	Indian	79	F	24.650505651398	Stable CAD	2VD	PCI	No	Yes	No	NA	No	No	No	No	No	No	No	Yes	Yes	0	1356	14.5
138	Caucasian	64	M	27.5482093663912	Stable CAD	1VD	PCI	Yes	No	No	Non-smoker	No	Yes	No	Yes	Yes	Yes	Yes	Yes	Yes	0	576	22.5
139	Malay	65	M	27.6253619875019	Stable CAD	1VD	PCI	Yes	Yes	Yes	NA	No	No	Yes	No	No	Yes	Yes	No	No	0	822	5.5
140	Malay	67	M	30.982905982906	Stable CAD	1VD	PCI	Yes	Yes	Yes	Yes, quit	No	No	No	No	No	No	Yes	No	No	0	1592	15.5
141	Chinese	58	M	34.4030183780275	Stable CAD	1VD	PCI	No	No	No	Yes, quit	No	No	No	No	No	No	No	No	No	0	670	8
142	Malay	65	M	21.6311488543503	Stable CAD	3VD	PCI	No	Yes	Yes	Yes, current	No	No	No	Yes	Yes	Yes	Yes	Yes	Yes	0	521	25
143	Caucasian	84	M	23.8367346938776	Stable CAD	1VD	PCI	No	Yes	Yes	Yes, quit	No	No	No	Yes	No	Yes	Yes	Yes	Yes	1	362	2.5
144	Chinese	57	M	25.6219578150352	Stable CAD	1VD	PCI	Yes	Yes	Yes	NA	No	No	Yes	No	No	Yes	Yes	No	Yes	0	541	14
145	Indian	68	M	20.2847985719502	Stable CAD	1VD	PCI	No	Yes	Yes	Yes, current	No	No	No	No	No	No	Yes	Yes	Yes	0	1759	17
146	Indian	84	M	29.8929208804283	Stable CAD	1VD	PCI	No	Yes	Yes	Yes, quit	No	No	No	No	No	Yes	Yes	Yes	No	0	1626	7.5
147	Caucasian	81	M	27.281746031746	Stable CAD	1VD	PCI	No	No	No	NA	No	No	No	Yes	No	Yes	Yes	Yes	No	0	373	2
148	Malay	66	M	23.3731039933757	Stable CAD	2VD	PCI	Yes	Yes	Yes	Yes, quit	No	No	No	No	No	No	Yes	No	Yes	0	1165	10
149	Caucasian	65	M	26.8463582914978	Stable CAD	3VD	PCI	Yes	Yes	Yes	Yes, quit	Yes	No	No	Yes	No	Yes	Yes	Yes	Yes	0	866	17.5
150	Indian	46	M	25.5810657596372	Stable CAD	3VD	PCI	Yes	No	Yes	Yes, current	No	No	No	No	No	Yes	Yes	Yes	No	0	1949	5
151	Malay	65	F	33.2936979785969	Stable CAD	2VD	PCI	Yes	Yes	Yes	Non-smoker	No	No	No	No	No	No	No	No	Yes	0	1173	12
152	Chinese	47	M	24.7657043923369	Stable CAD	1VD	PCI	No	Yes	Yes	Yes, current	No	No	No	No	No	No	No	No	No	0	629	10
153	Caucasian	75	M	23.3747260774288	Stable CAD	2VD	PCI	No	Yes	Yes	NA	No	No	No	Yes	No	Yes	Yes	Yes	Yes	0	711	10.5
154	Chinese	65	M	22.2837370242215	Stable CAD	1VD	PCI	No	Yes	No	NA	No	No	No	No	No	No	No	No	No	0	611	9.5
155	Malay	50	M	28.0219037317469	Stable CAD	3VD	PCI	Yes	Yes	Yes	Yes, quit	No	No	No	No	No	No	No	No	No	0	929	22
156	Malay	57	M	24.3865264441396	Stable CAD	2VD	PCI	Yes	No	Yes	NA	No	No	No	Yes	No	Yes	Yes	No	No	0	1418	27.5
157	Caucasian	80	M	26.0145681581686	Stable CAD	1VD	PCI	No	Yes	Yes	Non-smoker	No	No	No	No	No	Yes	Yes	Yes	No	0	598	14
158	Caucasian	70	M	27.968016063681	Stable CAD	1VD	PCI	No	No	No	Non-smoker	No	No	Yes	Yes	Yes	Yes	Yes	Yes	Yes	0	527	3
159	Malay	52	M	28.5557949454533	Stable CAD	2VD	PCI	No	No	No	NA	No	No	No	No	No	No	No	No	No	0	1570	16.5
160	Indian	64	M	22.5956409083981	Stable CAD	1VD	PCI	Yes	No	Yes	NA	No	No	No	No	No	No	Yes	No	No	0	1865	10.5
161	Malay	39	M	29.5368620037807	Stable CAD	1VD	PCI	No	No	No	Yes, current	No	No	No	No	No	No	No	No	No	0	1059	12
162	Caucasian	63	M	40.0354599788384	Stable CAD	2VD	PCI	No	Yes	Yes	Yes, current	Yes	No	No	Yes	No	Yes	Yes	Yes	Yes	0	627	18.5
163	Indian	50	M	NA	Stable CAD	2VD	PCI	Yes	Yes	Yes	Non-smoker	No	No	No	No	No	No	No	No	No	0	636	4
164	Indian	77	M	15.3123309897242	Stable CAD	1VD	PCI	Yes	Yes	Yes	NA	No	No	Yes	Yes	No	No	Yes	Yes	No	0	1958	14.25
165	Malay	48	M	29.7575845550878	Stable CAD	3VD	PCI	Yes	Yes	Yes	Yes, current	No	No	No	Yes	Yes	Yes	Yes	Yes	Yes	0	986	1.5
166	Indian	56	M	23.8751147842057	Stable CAD	1VD	PCI	No	No	No	Non-smoker	No	No	No	No	No	No	No	No	No	0	493	15.5
167	Caucasian	68	M	26.5118040651433	Stable CAD	1VD	PCI	No	No	No	Yes, current	No	No	No	Yes	Yes	Yes	Yes	Yes	Yes	0	464	13
168	Caucasian	70	M	29.4117647058824	Stable CAD	1VD	PCI	No	Yes	Yes	Non-smoker	No	No	No	Yes	Yes	Yes	Yes	Yes	Yes	0	710	3.5
169	Chinese	62	M	28.6010224197267	Stable CAD	3VD	PCI	Yes	Yes	Yes	Non-smoker	No	Yes	Yes	Yes	Yes	Yes	Yes	Yes	No	0	510	27.5
170	Indian	61	F	28.5374554102259	Stable CAD	1VD	PCI	Yes	Yes	Yes	NA	No	No	No	No	No	No	Yes	Yes	Yes	0	1031	7.5
171	Malay	50	M	30.5908599242834	Stable CAD	1VD	PCI	Yes	Yes	Yes	Yes, current	No	No	No	No	No	Yes	Yes	Yes	Yes	0	590	4.5
172	Malay	58	M	32.3685498136927	Stable CAD	1VD	PCI	Yes	Yes	Yes	Yes, quit	No	No	No	No	No	No	No	No	No	0	559	21
173	Chinese	74	M	24.8888888888889	Stable CAD	3VD	PCI	No	Yes	No	Non-smoker	No	No	No	No	No	Yes	Yes	Yes	Yes	0	451	14
174	Caucasian	71	M	24.1516725033209	Stable CAD	1VD	PCI	No	Yes	Yes	Yes, quit	Yes	No	No	No	No	Yes	Yes	No	No	0	951	10.5
175	Caucasian	62	M	27.7634297520661	Stable CAD	1VD	PCI	Yes	Yes	No	Yes, quit	No	No	No	Yes	Yes	Yes	Yes	No	Yes	1	323	10.5
176	Chinese	65	M	31.4968708320509	Stable CAD	2VD	PCI	No	No	No	Yes, current	No	No	No	No	No	No	No	No	No	0	486	17.5
177	Malay	44	M	30.3560799691888	Stable CAD	1VD	PCI	No	Yes	Yes	NA	No	No	No	No	No	Yes	Yes	Yes	No	0	1854	23.5
178	Malay	52	M	29.9759761913299	Stable CAD	1VD	PCI	No	No	No	Yes, current	No	No	No	Yes	Yes	No	No	No	No	0	886	5.5
179	Malay	55	M	24.1689650166933	Stable CAD	1VD	PCI	No	No	No	Yes, current	No	No	No	No	No	No	No	No	No	0	1914	9.5
180	Indian	60	F	26.4888888888889	Stable CAD	1VD	PCI	Yes	Yes	Yes	NA	No	No	No	No	No	Yes	Yes	No	No	0	746	5.5
181	Caucasian	48	M	25.8805706350208	Stable CAD	1VD	PCI	No	No	No	Non-smoker	No	No	No	No	No	No	No	No	No	0	538	5.5
182	Chinese	59	M	21.566834324036	Stable CAD	2VD	PCI	No	Yes	Yes	Non-smoker	No	No	No	Yes	Yes	Yes	Yes	Yes	Yes	0	566	22.25
183	Chinese	70	M	21.295294753921	Stable CAD	1VD	PCI	Yes	No	No	Yes, current	No	No	No	No	No	No	No	No	No	0	521	32.5
184	Caucasian	70	M	27.7551020408163	Stable CAD	1VD	PCI	No	No	Yes	Yes, current	No	No	No	No	Yes	Yes	Yes	Yes	Yes	0	389	7.5
185	Malay	75	F	31.0518765329261	Stable CAD	1VD	PCI	Yes	Yes	Yes	NA	No	No	No	No	No	Yes	Yes	Yes	Yes	0	1860	7.5
186	Caucasian	53	M	26.2878071833648	Stable CAD	1VD	PCI	No	Yes	Yes	Non-smoker	No	No	No	Yes	Yes	Yes	Yes	Yes	No	0	571	16.5
187	Indian	64	F	31.3758156323754	Stable CAD	2VD	PCI	Yes	Yes	Yes	NA	No	No	No	Yes	No	Yes	Yes	Yes	Yes	1	1085	10.5
188	Caucasian	70	M	24.1870464928783	Stable CAD	3VD	PCI	No	No	Yes	Yes, current	No	No	No	Yes	Yes	Yes	Yes	Yes	Yes	0	824	21.75
189	Caucasian	54	M	NA	Stable CAD	2VD	PCI	No	Yes	Yes	Yes, quit	No	No	No	Yes	No	Yes	Yes	Yes	No	0	926	25.5
190	Malay	46	M	26.6954193932183	Stable CAD	2VD	PCI	Yes	Yes	Yes	Yes, current	No	No	No	No	Yes	No	No	No	No	0	1458	7
191	Malay	70	F	21.484375	Stable CAD	2VD	PCI	Yes	Yes	No	NA	No	No	No	No	Yes	Yes	Yes	Yes	No	1	1	2
192	Chinese	57	M	NA	Stable CAD	3VD	PCI	No	Yes	Yes	Non-smoker	No	No	No	No	No	Yes	Yes	Yes	Yes	0	619	13
193	Indian	66	M	23.5883292204964	Stable CAD	3VD	PCI	No	Yes	Yes	Yes, current	No	No	No	No	No	No	No	No	No	0	844	22.5
194	Malay	57	M	19.6484375	Stable CAD	3VD	PCI	Yes	No	Yes	Yes, current	No	No	No	No	No	No	Yes	No	No	0	1882	17.5
195	Caucasian	58	F	21.7738423573813	Stable CAD	2VD	PCI	Yes	No	No	Non-smoker	No	No	No	Yes	No	Yes	Yes	Yes	No	0	437	5.5
196	Indian	50	M	22.98190175237	Stable CAD	2VD	PCI	No	No	Yes	Yes, quit	No	No	No	Yes	Yes	No	No	No	No	0	1731	10.5
197	Caucasian	63	M	25.4200146092038	Stable CAD	2VD	PCI	No	Yes	Yes	Non-smoker	No	No	No	Yes	No	Yes	Yes	Yes	No	0	536	8
198	Chinese	72	M	22.0278705182175	Stable CAD	1VD	PCI	No	Yes	Yes	Non-smoker	No	No	No	No	No	No	Yes	No	No	0	572	10.5
199	Indian	55	M	27.472882231405	Stable CAD	3VD	PCI	No	Yes	No	NA	No	No	No	Yes	No	Yes	No	Yes	Yes	0	1306	10
200	Malay	57	M	32.660763536072	Stable CAD	1VD	PCI	No	Yes	Yes	Yes, quit	No	No	No	Yes	No	Yes	No	Yes	No	0	683	18.25
201	Caucasian	55	M	25.5036157024793	Stable CAD	NA	PCI	No	No	Yes	Non-smoker	No	No	No	Yes	Yes	Yes	Yes	Yes	Yes	0	443	6
202	Caucasian	71	F	33.0578512396694	Stable CAD	2VD	PCI	No	Yes	Yes	NA	No	No	No	No	No	Yes	Yes	No	Yes	0	458	14.5
203	Chinese	40	M	27.3313508637108	Stable CAD	1VD	PCI	Yes	Yes	Yes	Yes, quit	No	No	No	Yes	No	Yes	Yes	No	Yes	0	514	9.5
204	Caucasian	66	M	29.0367377856331	Stable CAD	1VD	PCI	Yes	Yes	Yes	NA	No	No	No	Yes	No	Yes	Yes	Yes	Yes	0	618	16.25
205	Caucasian	71	M	33.2085496920662	Stable CAD	1VD	PCI	Yes	Yes	Yes	Yes, current	No	No	No	No	No	Yes	Yes	No	Yes	1	361	15
206	Caucasian	87	M	23.5102040816327	Stable CAD	1VD	PCI	Yes	No	No	NA	No	No	No	No	Yes	Yes	Yes	No	No	1	355	30.75
207	Chinese	73	M	21.2238987959153	Stable CAD	1VD	PCI	No	Yes	Yes	NA	No	No	No	No	No	Yes	Yes	Yes	No	0	724	8
208	Malay	61	M	35.3604633440024	Stable CAD	1VD	PCI	No	No	No	Yes, quit	No	No	No	No	No	No	No	No	No	0	695	5.5
209	Malay	56	M	27.8787878787879	Stable CAD	2VD	PCI	Yes	Yes	No	Yes, quit	No	No	No	No	No	Yes	Yes	Yes	No	0	1132	17.5
210	Chinese	71	F	NA	Stable CAD	2VD	PCI	No	Yes	No	Non-smoker	No	No	No	Yes	Yes	No	No	No	No	0	725	16.25
211	Caucasian	62	M	32.1929049362454	Stable CAD	2VD	PCI	No	Yes	Yes	Yes, quit	No	No	Yes	Yes	Yes	Yes	Yes	Yes	Yes	1	660	3
212	Indian	59	M	24.5389422344155	Stable CAD	1VD	PCI	Yes	Yes	Yes	NA	No	No	No	No	No	No	Yes	No	Yes	0	1312	18
213	Malay	53	F	21.2305720237141	Stable CAD	2VD	PCI	No	Yes	Yes	NA	No	No	No	Yes	No	Yes	No	Yes	Yes	0	1416	18.25
214	Malay	74	M	26.8632830361225	Stable CAD	3VD	PCI	Yes	Yes	Yes	NA	No	No	No	No	No	Yes	Yes	Yes	Yes	0	622	34.5
215	Indian	62	M	24.8970602317342	Stable CAD	2VD	PCI	Yes	Yes	Yes	Non-smoker	No	No	No	Yes	No	Yes	Yes	Yes	Yes	0	713	21.5
216	Caucasian	54	M	32.2117572914114	Stable CAD	1VD	PCI	No	Yes	No	Yes, current	No	No	No	No	Yes	Yes	Yes	Yes	Yes	0	717	10
217	Indian	65	M	21.7954580094498	Stable CAD	3VD	PCI	Yes	Yes	Yes	Non-smoker	No	No	No	Yes	Yes	Yes	Yes	Yes	Yes	0	1102	17
218	Chinese	63	M	22.2222222222222	Stable CAD	3VD	PCI	Yes	No	No	Yes, current	Yes	No	No	No	No	No	No	No	No	1	238	28.25
219	Malay	77	M	23.7268518518519	Stable CAD	2VD	PCI	No	Yes	Yes	Yes, current	No	Yes	Yes	Yes	Yes	Yes	Yes	Yes	Yes	0	1805	22.5
220	Caucasian	67	F	20.7156938086805	Stable CAD	1VD	PCI	No	No	Yes	Yes, quit	No	No	No	No	No	Yes	Yes	Yes	No	0	431	2
221	Caucasian	76	M	25.7959183673469	Stable CAD	1VD	PCI	No	No	No	Yes, current	No	No	No	Yes	Yes	Yes	Yes	Yes	Yes	0	436	3
222	Caucasian	54	M	24.7554643159039	Stable CAD	1VD	PCI	No	No	No	Yes, current	No	No	No	No	No	Yes	Yes	No	No	0	732	7
223	Indian	67	M	33.8801831000033	Stable CAD	1VD	PCI	Yes	Yes	Yes	NA	No	No	No	No	No	Yes	Yes	Yes	No	0	1236	10
224	Caucasian	66	M	21.6049382716049	Stable CAD	2VD	PCI	No	No	No	Yes, quit	No	No	No	Yes	Yes	Yes	Yes	Yes	No	0	657	11.5
225	Caucasian	57	M	24.9134948096886	Stable CAD	1VD	PCI	No	No	No	Yes, current	No	No	No	No	No	No	Yes	No	No	0	515	8.5
226	Caucasian	69	F	30.818540433925	Stable CAD	1VD	PCI	Yes	Yes	Yes	Non-smoker	No	No	No	Yes	Yes	Yes	Yes	Yes	Yes	0	466	21.5
227	Chinese	55	M	31.3385205636631	Stable CAD	2VD	PCI	No	Yes	Yes	Yes, quit	No	No	No	Yes	Yes	No	No	Yes	Yes	0	741	9
228	Caucasian	44	M	24.5674740484429	Stable CAD	1VD	PCI	No	No	No	Non-smoker	No	No	No	No	No	Yes	Yes	Yes	No	0	534	18
229	Caucasian	54	F	32.2707877657858	Stable CAD	2VD	PCI	No	Yes	Yes	Non-smoker	No	No	No	Yes	No	Yes	Yes	Yes	Yes	0	902	6.5
230	Caucasian	81	F	30.3302148746209	Stable CAD	2VD	PCI	No	Yes	Yes	Non-smoker	No	Yes	No	Yes	Yes	Yes	Yes	Yes	Yes	0	527	27.5
231	Indian	47	M	54.0816326530612	Stable CAD	2VD	PCI	No	Yes	Yes	Yes, current	No	No	No	No	No	No	No	No	No	0	1077	9.5
232	Caucasian	58	M	37.962962962963	Stable CAD	3VD	PCI	Yes	Yes	No	Yes, quit	No	No	No	No	No	Yes	Yes	Yes	Yes	0	450	8
233	Indian	63	M	29.9759761913299	Stable CAD	2VD	PCI	Yes	Yes	Yes	Yes, current	No	No	No	Yes	Yes	No	No	No	No	0	664	15.5
234	Chinese	74	M	21.3599145603418	Stable CAD	2VD	PCI	No	No	No	Yes, quit	No	No	No	No	No	No	No	No	No	0	443	18.5
235	Caucasian	78	M	23.7196092506476	Stable CAD	1VD	PCI	Yes	Yes	Yes	Non-smoker	No	No	No	Yes	No	Yes	Yes	Yes	Yes	0	790	16
236	Indian	53	F	24.4082840236686	Stable CAD	2VD	PCI	Yes	Yes	Yes	NA	No	No	No	Yes	No	Yes	Yes	Yes	Yes	0	1249	9.5
237	Chinese	67	M	25.8091894602832	Stable CAD	1VD	PCI	No	Yes	No	NA	No	No	No	No	No	Yes	Yes	No	Yes	0	762	9.5
238	Chinese	51	M	24	Stable CAD	1VD	PCI	Yes	Yes	Yes	NA	No	No	Yes	No	No	Yes	Yes	Yes	No	0	466	22
239	Chinese	71	F	19.3571950328707	Stable CAD	3VD	PCI	Yes	Yes	Yes	NA	No	No	Yes	Yes	Yes	Yes	No	No	No	0	558	8.5
240	Indian	52	M	17.3386683081974	Stable CAD	1VD	PCI	No	No	Yes	Yes, current	No	No	No	Yes	Yes	Yes	Yes	Yes	Yes	0	1828	6.5
241	Malay	60	F	25.6129117143985	Stable CAD	1VD	PCI	No	Yes	Yes	Non-smoker	No	No	No	No	No	No	Yes	Yes	Yes	0	1549	6
242	Chinese	73	F	19.21875	Stable CAD	3VD	PCI	Yes	Yes	Yes	NA	No	No	No	Yes	No	Yes	Yes	Yes	Yes	0	450	7.5
243	Caucasian	69	F	33.0578512396694	Stable CAD	1VD	PCI	No	Yes	Yes	Non-smoker	No	No	Yes	Yes	No	Yes	Yes	Yes	Yes	0	971	6.5
244	Malay	58	M	32.8837067520195	Stable CAD	3VD	PCI	No	Yes	Yes	NA	No	No	No	No	No	Yes	Yes	Yes	No	0	717	15.5
245	Chinese	57	F	23.8330046022354	Stable CAD	2VD	PCI	No	Yes	Yes	Yes, current	No	No	No	No	No	No	Yes	No	No	0	495	7
246	Caucasian	68	F	28.7104793249536	Stable CAD	1VD	PCI	Yes	Yes	Yes	Non-smoker	Yes	No	No	Yes	Yes	Yes	Yes	Yes	Yes	0	374	7
247	Malay	59	M	NA	Stable CAD	1VD	PCI	No	No	Yes	Yes, quit	No	No	No	No	No	No	No	No	No	0	843	2
248	Caucasian	70	M	25.8264462809917	Stable CAD	1VD	PCI	No	Yes	NA	Non-smoker	No	No	No	No	No	Yes	Yes	Yes	Yes	0	527	10.5
249	Indian	41	M	21.0019195302797	Stable CAD	2VD	PCI	No	No	No	NA	No	No	No	No	Yes	Yes	Yes	Yes	No	0	1179	19
250	Caucasian	62	M	25.4200146092038	Stable CAD	1VD	PCI	No	Yes	Yes	Yes, quit	No	No	No	No	No	Yes	Yes	No	Yes	0	846	0
251	Malay	48	F	30.7574009996155	Stable CAD	2VD	PCI	Yes	No	No	NA	No	No	No	No	Yes	No	Yes	Yes	Yes	1	308	16.5
252	Caucasian	57	M	29.585798816568	Stable CAD	1VD	PCI	NA	Yes	Yes	Yes, quit	No	No	No	Yes	No	Yes	Yes	Yes	No	0	654	8.5
253	Caucasian	52	M	25.8264462809917	Stable CAD	1VD	PCI	No	Yes	No	Non-smoker	No	No	No	No	No	Yes	Yes	No	Yes	0	418	8.5
254	Malay	65	M	30.6541748849441	Stable CAD	2VD	PCI	Yes	Yes	Yes	NA	No	Yes	No	No	No	Yes	Yes	Yes	Yes	0	753	14
255	Indian	52	M	27.3909185602407	Stable CAD	2VD	PCI	Yes	No	Yes	NA	No	No	No	Yes	No	No	No	Yes	Yes	0	720	12.5
256	Caucasian	74	M	24.1115074646585	Stable CAD	1VD	PCI	No	No	Yes	Non-smoker	No	No	No	Yes	Yes	Yes	No	No	No	0	712	22.5
257	Malay	50	F	27.0630202140309	Stable CAD	1VD	PCI	Yes	No	Yes	NA	No	No	No	No	No	Yes	Yes	Yes	No	0	1038	15.5
258	Caucasian	65	M	27.4692816635161	Stable CAD	2VD	PCI	No	No	No	Non-smoker	No	No	No	Yes	No	Yes	Yes	Yes	No	0	453	4.5
259	Malay	70	M	23.8740959894806	Stable CAD	1VD	PCI	No	Yes	Yes	NA	No	No	No	Yes	No	Yes	Yes	Yes	No	0	1574	7
260	Caucasian	75	M	31.9921713274869	Stable CAD	1VD	PCI	Yes	Yes	Yes	Non-smoker	No	Yes	No	No	No	Yes	Yes	No	Yes	0	731	14
261	Caucasian	77	M	26.9896193771626	Stable CAD	1VD	PCI	No	Yes	Yes	Non-smoker	Yes	No	No	Yes	Yes	Yes	Yes	Yes	Yes	0	684	2.5
262	Caucasian	75	M	26.3090165575224	Stable CAD	2VD	PCI	No	Yes	No	Yes, current	No	No	No	No	No	Yes	Yes	Yes	Yes	0	458	10.5
263	Chinese	59	M	31.3671875	Stable CAD	1VD	PCI	No	Yes	No	Non-smoker	No	No	No	No	No	No	No	No	No	0	515	4.5
264	Malay	53	M	26.0145681581686	Stable CAD	2VD	PCI	No	Yes	Yes	Yes, current	No	No	No	No	No	Yes	Yes	No	No	0	857	15.5
265	Indian	58	F	39.6281054717269	Stable CAD	1VD	PCI	Yes	Yes	Yes	NA	No	No	No	Yes	No	Yes	Yes	No	Yes	0	1039	0
266	Caucasian	77	F	24.8888888888889	Stable CAD	1VD	PCI	No	No	No	Non-smoker	No	No	No	No	Yes	Yes	Yes	Yes	No	0	551	7
267	Malay	52	M	27.6124567474048	Stable CAD	1VD	PCI	No	Yes	No	Yes, quit	No	No	No	No	No	No	No	No	No	0	1880	11.5
268	Caucasian	70	M	26.8612069228656	Stable CAD	3VD	PCI	No	Yes	No	Non-smoker	No	No	No	No	No	Yes	Yes	Yes	Yes	0	536	11
269	Malay	63	M	34.3252595155709	Stable CAD	2VD	PCI	No	Yes	Yes	Yes, current	No	No	Yes	No	No	Yes	Yes	Yes	No	1	565	10
270	Caucasian	54	M	25.6172839506173	Stable CAD	2VD	PCI	No	Yes	Yes	Non-smoker	No	No	No	No	No	No	Yes	No	No	0	703	22
271	Indian	47	M	26.2778400897292	Stable CAD	1VD	PCI	No	No	Yes	Yes, quit	No	No	No	No	Yes	Yes	Yes	Yes	Yes	0	1882	2
272	Caucasian	74	M	27.3796646836128	Stable CAD	1VD	PCI	Yes	Yes	Yes	Non-smoker	No	No	No	No	No	Yes	Yes	Yes	Yes	0	622	12
273	Caucasian	63	M	32.3028619731916	Stable CAD	2VD	PCI	No	Yes	Yes	Yes, quit	Yes	Yes	No	No	No	Yes	Yes	Yes	Yes	0	404	2
274	Caucasian	51	M	20.0154958677686	Stable CAD	1VD	PCI	No	Yes	No	Yes, current	No	No	No	No	No	Yes	No	Yes	Yes	0	422	9.5
275	Caucasian	59	M	30.4831580551745	Stable CAD	1VD	PCI	Yes	Yes	Yes	Yes, quit	No	No	Yes	Yes	Yes	Yes	Yes	Yes	Yes	0	475	11.75
276	Caucasian	77	M	31.8772882211842	Stable CAD	2VD	PCI	Yes	No	No	Non-smoker	No	No	No	Yes	Yes	Yes	Yes	Yes	No	0	961	10.75
277	Chinese	61	M	25.8938775510204	Stable CAD	3VD	PCI	No	Yes	Yes	Yes, current	No	No	No	No	No	Yes	Yes	Yes	Yes	0	487	24.5
278	Chinese	58	F	26.5723211261244	Stable CAD	1VD	PCI	No	No	Yes	NA	No	No	No	No	No	Yes	Yes	Yes	No	0	712	5
279	Malay	74	M	24.0882231171666	Stable CAD	1VD	PCI	Yes	Yes	Yes	NA	No	No	No	No	No	Yes	Yes	Yes	No	0	1872	4.5
280	Malay	73	M	33.346480691312	Stable CAD	2VD	PCI	No	Yes	No	Non-smoker	No	No	No	No	No	Yes	Yes	No	Yes	0	1350	20.75
281	Indian	64	M	23.4287720642216	Stable CAD	2VD	PCI	No	Yes	Yes	NA	No	No	No	Yes	No	Yes	Yes	Yes	No	0	802	11
282	Malay	48	M	23.0802728988242	Stable CAD	1VD	PCI	No	No	Yes	Yes, current	No	No	No	No	No	No	No	No	No	0	1433	20.75
283	Malay	47	M	29.3946871824648	Stable CAD	2VD	PCI	Yes	No	Yes	Yes, current	No	No	No	No	No	No	No	No	No	0	825	11.5
284	Malay	60	M	30.1460032912013	Stable CAD	1VD	PCI	Yes	Yes	Yes	Yes, quit	No	No	No	No	No	Yes	Yes	Yes	Yes	0	447	11.5
285	Malay	71	F	40.7142857142857	Stable CAD	1VD	PCI	No	No	Yes	Non-smoker	No	No	No	No	No	No	Yes	No	No	0	1440	6
286	Caucasian	55	F	35.9375	Stable CAD	2VD	PCI	No	Yes	Yes	Yes, current	No	No	No	No	No	Yes	No	No	No	0	565	12
287	Caucasian	61	M	29.218407596786	Stable CAD	2VD	PCI	No	Yes	Yes	Yes, quit	No	No	No	Yes	Yes	Yes	Yes	No	Yes	0	963	10
288	Indian	64	M	29.759545514599	Stable CAD	1VD	PCI	Yes	Yes	No	NA	No	No	No	No	Yes	No	No	No	No	0	1544	11
289	Caucasian	49	M	26.1961873500821	Stable CAD	2VD	PCI	No	No	No	Non-smoker	No	No	No	No	No	Yes	Yes	Yes	No	0	922	14.5
290	Malay	71	M	38.4349030470914	Stable CAD	3VD	PCI	No	Yes	No	NA	No	No	No	No	No	Yes	Yes	Yes	Yes	0	1158	15
291	Indian	62	F	25.3154542937384	Stable CAD	1VD	PCI	Yes	Yes	Yes	Non-smoker	No	No	No	No	No	Yes	Yes	No	No	0	1081	8.5
292	Caucasian	58	M	31.0251230905189	Stable CAD	1VD	PCI	No	Yes	Yes	Non-smoker	No	Yes	No	No	No	Yes	No	Yes	Yes	0	586	2
293	Malay	59	M	31.1082766439909	Stable CAD	2VD	PCI	Yes	Yes	Yes	NA	No	No	No	No	Yes	No	Yes	Yes	No	0	1315	10.5
294	Indian	58	M	26.918500892326	Stable CAD	3VD	PCI	Yes	No	Yes	NA	No	No	No	No	No	Yes	Yes	No	No	0	1104	17
295	Malay	54	M	21.4532871972318	Stable CAD	2VD	PCI	No	No	No	Non-smoker	No	No	No	No	No	No	No	No	No	0	1458	11.5
296	Chinese	49	M	23.7228106518761	Stable CAD	1VD	PCI	No	No	No	NA	No	No	No	No	No	No	No	No	No	0	702	12
297	Indian	54	F	21.8299521999323	Stable CAD	3VD	PCI	Yes	Yes	Yes	NA	No	No	No	No	Yes	No	No	No	No	0	515	19.5
298	Malay	58	M	25.6055363321799	Stable CAD	3VD	PCI	No	Yes	No	NA	No	No	No	No	No	No	No	No	No	0	1060	20
299	Caucasian	76	M	21.2585034013605	Stable CAD	1VD	PCI	Yes	No	No	NA	No	No	No	Yes	No	Yes	Yes	Yes	No	0	739	3.5
300	Chinese	60	M	28.1726354453627	Stable CAD	1VD	PCI	No	Yes	Yes	Yes, current	No	No	No	No	No	No	No	No	No	0	453	9
301	Caucasian	50	M	26.4721074380165	Stable CAD	1VD	PCI	Yes	No	Yes	Yes, current	No	No	No	No	Yes	Yes	Yes	Yes	No	0	906	7
302	Malay	66	F	27.8587625526401	Stable CAD	1VD	PCI	Yes	Yes	Yes	Yes, quit	No	No	No	No	No	No	Yes	Yes	No	0	1416	13
303	Chinese	56	M	27.19723183391	Stable CAD	1VD	PCI	No	Yes	Yes	Yes, quit	No	No	No	Yes	Yes	Yes	No	No	Yes	0	436	6
304	Caucasian	61	F	37.9238548483046	Stable CAD	1VD	PCI	No	Yes	Yes	Non-smoker	No	No	No	No	No	Yes	Yes	Yes	No	0	870	9.5
305	Caucasian	70	M	31.1418685121107	Stable CAD	2VD	PCI	Yes	Yes	No	Yes, current	Yes	Yes	No	No	No	Yes	Yes	No	Yes	0	772	10
306	Caucasian	70	M	27.7742709253882	Stable CAD	3VD	PCI	No	Yes	Yes	Non-smoker	No	No	No	Yes	Yes	Yes	Yes	Yes	No	0	367	4
307	Indian	45	M	29.0680795471041	Stable CAD	1VD	PCI	Yes	Yes	Yes	Yes, quit	No	No	No	No	No	No	Yes	Yes	Yes	0	1777	0
308	Chinese	37	M	28.7638443750254	Stable CAD	1VD	PCI	Yes	Yes	Yes	NA	No	No	No	No	No	Yes	Yes	Yes	No	0	705	9.5
309	Caucasian	67	F	24.2424242424242	Stable CAD	1VD	PCI	No	No	Yes	Yes, current	No	No	No	No	No	Yes	Yes	Yes	No	0	591	23.5
310	Caucasian	54	M	32.1939475378629	Stable CAD	1VD	PCI	Yes	Yes	Yes	Yes, quit	No	No	No	Yes	Yes	Yes	Yes	Yes	Yes	0	683	11
311	Caucasian	65	M	28.0816326530612	Stable CAD	2VD	PCI	No	Yes	No	Yes, current	No	No	No	Yes	No	Yes	Yes	Yes	Yes	1	245	11
312	Caucasian	60	F	26.0261748958953	Stable CAD	1VD	PCI	No	Yes	Yes	Yes, current	No	No	No	Yes	No	Yes	Yes	Yes	No	0	905	9.5
313	Chinese	65	M	26.3903331062426	Stable CAD	2VD	PCI	No	Yes	Yes	Yes, quit	No	No	No	Yes	No	Yes	Yes	No	Yes	0	488	10.5
314	Indian	73	M	23.8623960254432	Stable CAD	3VD	PCI	No	Yes	No	Yes, current	No	No	No	Yes	Yes	Yes	Yes	Yes	Yes	0	547	22
315	Caucasian	83	M	32.8466063483532	Stable CAD	2VD	PCI	No	Yes	No	Non-smoker	No	No	No	No	No	Yes	Yes	Yes	No	0	430	9.5
316	Caucasian	77	M	27.7777777777778	Stable CAD	1VD	PCI	No	No	No	Non-smoker	No	No	No	Yes	No	Yes	Yes	No	No	0	758	9.5
317	Caucasian	56	M	35.4938271604938	Stable CAD	1VD	PCI	No	Yes	Yes	Non-smoker	No	No	No	Yes	Yes	Yes	Yes	Yes	Yes	0	796	4.5
318	Caucasian	53	M	31.3145661157025	Stable CAD	1VD	PCI	No	No	Yes	Non-smoker	No	No	No	No	No	Yes	Yes	Yes	No	0	508	5
319	Indian	66	M	31.25	Stable CAD	2VD	PCI	Yes	Yes	Yes	NA	No	No	No	No	No	No	No	No	No	0	1166	16.5
320	Malay	73	F	40.7674985926065	Stable CAD	2VD	PCI	Yes	Yes	No	Non-smoker	No	No	No	No	No	Yes	Yes	Yes	No	0	1801	18
321	Indian	58	M	32.7995867768595	Stable CAD	3VD	PCI	No	No	No	Yes, current	No	No	No	No	No	No	No	No	No	0	1119	20
322	Indian	48	F	24.9538309085176	Stable CAD	2VD	PCI	No	Yes	No	NA	No	No	No	No	No	No	No	No	No	0	1256	6
323	Chinese	72	F	27.5872580399329	Stable CAD	2VD	PCI	No	No	Yes	Non-smoker	No	No	No	No	No	Yes	Yes	Yes	No	0	479	7
324	Malay	56	M	23.6926447320378	Stable CAD	1VD	PCI	No	Yes	Yes	Non-smoker	No	Yes	Yes	No	No	Yes	No	Yes	Yes	1	890	9
325	Indian	49	M	25.2429273190147	Stable CAD	1VD	PCI	Yes	No	Yes	Yes, current	No	No	No	No	No	Yes	Yes	Yes	Yes	0	1788	12.75
326	Malay	58	F	32.9163623082542	Stable CAD	2VD	PCI	No	Yes	Yes	NA	No	No	No	No	No	No	Yes	No	Yes	0	1627	10
327	Caucasian	71	M	26.1224489795918	Stable CAD	3VD	PCI	No	Yes	NA	NA	No	No	No	No	No	No	Yes	Yes	Yes	0	493	7
328	Caucasian	58	M	28.0864197530864	Stable CAD	1VD	PCI	No	Yes	No	Yes, quit	No	No	No	No	No	No	No	Yes	No	0	957	2
329	Caucasian	61	M	26.2345679012346	Stable CAD	1VD	PCI	No	Yes	Yes	Yes, current	No	No	No	Yes	No	Yes	Yes	No	No	0	410	6
330	Chinese	69	M	21.7273673257024	Stable CAD	1VD	PCI	Yes	No	Yes	NA	No	No	No	No	No	Yes	Yes	No	No	0	436	5
331	Caucasian	66	F	41.7331978516476	Stable CAD	1VD	PCI	No	No	No	NA	No	No	No	No	No	Yes	No	Yes	No	0	403	2
332	Malay	51	M	29.5475530932595	Stable CAD	3VD	PCI	Yes	Yes	Yes	NA	No	No	No	No	No	Yes	No	No	No	0	1854	35.5
333	Chinese	58	M	26.8923231381548	Stable CAD	3VD	PCI	No	Yes	Yes	Non-smoker	No	No	No	No	Yes	Yes	Yes	Yes	Yes	0	769	7
334	Chinese	70	M	28.9340689016627	Stable CAD	1VD	PCI	No	No	No	Non-smoker	No	No	No	No	No	No	No	No	No	0	646	14
335	Malay	45	F	27.66846525214	Stable CAD	2VD	PCI	Yes	No	Yes	NA	No	No	No	No	Yes	Yes	Yes	Yes	Yes	0	954	17
336	Caucasian	51	M	30.0568106751222	Stable CAD	1VD	PCI	No	Yes	NA	Non-smoker	No	No	No	No	No	Yes	Yes	Yes	No	0	550	20
337	Chinese	66	M	28.3265803721898	Stable CAD	3VD	PCI	Yes	Yes	No	Yes, current	No	Yes	No	No	No	Yes	Yes	No	No	0	571	11.5
338	Indian	57	M	23.2163265306122	Stable CAD	2VD	PCI	Yes	Yes	Yes	NA	No	No	No	No	No	Yes	Yes	Yes	No	0	776	25
339	Caucasian	53	M	31.5558802045289	Stable CAD	1VD	PCI	No	Yes	Yes	Yes, quit	No	No	No	No	No	Yes	Yes	Yes	Yes	0	676	13.25
340	Chinese	65	F	31.6663855624895	Stable CAD	1VD	PCI	Yes	Yes	No	Non-smoker	No	No	No	No	No	No	No	No	No	0	464	5
341	Malay	55	M	26.0461553193527	Stable CAD	3VD	PCI	No	Yes	Yes	Yes, current	No	No	No	Yes	No	Yes	Yes	Yes	Yes	0	795	18
342	Malay	53	M	24.8947597619393	Stable CAD	2VD	PCI	Yes	Yes	Yes	Yes, current	No	No	No	No	No	Yes	Yes	Yes	Yes	0	1524	11.5
343	Malay	53	F	26.291723822588	Stable CAD	1VD	PCI	Yes	No	Yes	Non-smoker	No	No	No	No	No	Yes	Yes	No	Yes	0	1119	18
344	Caucasian	55	M	30.5240987759836	Stable CAD	3VD	PCI	Yes	No	No	NA	No	No	No	Yes	No	Yes	Yes	Yes	No	0	776	8
345	Chinese	66	F	22.5685737432969	Stable CAD	2VD	PCI	No	Yes	Yes	Non-smoker	No	No	No	No	No	Yes	Yes	Yes	No	0	664	17.5
346	Caucasian	43	M	26.8744961031981	Stable CAD	2VD	PCI	No	Yes	Yes	Yes, quit	No	No	No	Yes	Yes	Yes	Yes	Yes	Yes	0	599	8
347	Chinese	33	M	23.1182244109299	Stable CAD	3VD	PCI	No	Yes	No	Yes, current	No	No	No	No	No	No	No	No	No	0	739	18.5
348	Caucasian	69	F	19.7231833910035	Stable CAD	1VD	PCI	No	No	No	NA	No	No	No	No	No	Yes	Yes	No	No	0	443	18
349	Malay	50	M	35.6216232715729	Stable CAD	2VD	PCI	Yes	Yes	Yes	Non-smoker	No	No	No	No	No	No	Yes	Yes	No	0	500	8
350	Indian	47	M	27.3458626284478	Stable CAD	1VD	PCI	No	No	Yes	Yes, current	No	No	No	No	No	No	No	No	No	0	1550	9
351	Caucasian	41	M	22.5459590704128	Stable CAD	2VD	PCI	No	No	Yes	Non-smoker	No	No	No	No	No	Yes	No	Yes	Yes	0	529	13
352	Indian	48	F	23.4019227525721	Stable CAD	1VD	PCI	No	No	Yes	NA	No	No	No	No	No	No	No	No	No	0	1479	11
353	Indian	56	M	25.135358026462	Stable CAD	2VD	PCI	Yes	Yes	Yes	Yes, current	No	No	No	Yes	No	Yes	Yes	No	Yes	0	440	14
354	Malay	57	M	33.531473860692	Stable CAD	1VD	PCI	Yes	No	Yes	NA	No	No	No	No	No	Yes	Yes	No	No	0	1146	7.5
355	Indian	52	M	23.1096390530317	Stable CAD	2VD	PCI	Yes	Yes	Yes	NA	No	No	No	No	No	Yes	Yes	Yes	No	0	817	25.5
356	Chinese	66	M	40.9230214530377	Stable CAD	1VD	PCI	No	Yes	Yes	Yes, current	No	No	No	Yes	Yes	Yes	Yes	Yes	Yes	0	515	13
357	Caucasian	51	M	39.1526661796932	Stable CAD	1VD	PCI	No	Yes	Yes	Yes, quit	No	No	No	No	No	Yes	Yes	Yes	Yes	0	893	6
358	Chinese	63	M	19.5918367346939	Stable CAD	2VD	PCI	No	Yes	Yes	Yes, quit	No	No	No	Yes	No	Yes	Yes	Yes	No	0	530	13
359	Caucasian	80	M	23.1833910034602	Stable CAD	2VD	PCI	No	Yes	No	Non-smoker	No	No	Yes	No	No	Yes	Yes	Yes	Yes	0	913	2
360	Indian	53	M	23.7011007924271	Stable CAD	1VD	PCI	Yes	No	Yes	Yes, current	No	No	No	No	No	No	No	No	No	0	1090	5
361	Indian	43	F	36.327456152529	Stable CAD	1VD	PCI	No	Yes	Yes	Non-smoker	No	No	Yes	Yes	Yes	Yes	Yes	Yes	Yes	0	1990	12
362	Indian	48	F	21.484375	Stable CAD	1VD	PCI	Yes	No	Yes	NA	No	No	No	No	No	No	No	No	No	0	1808	4
363	Indian	62	F	28.5779606767261	Stable CAD	3VD	PCI	No	Yes	Yes	NA	No	No	No	No	No	No	Yes	No	No	0	1112	7.5
364	Indian	56	M	28.5704282062953	Stable CAD	1VD	PCI	Yes	Yes	Yes	Yes, current	No	No	No	No	No	No	Yes	No	Yes	0	1684	7.75
365	Caucasian	79	M	21.7993079584775	Stable CAD	2VD	PCI	No	Yes	Yes	Non-smoker	No	No	No	No	No	No	Yes	No	Yes	0	543	4
366	Caucasian	63	M	26.023048986245	Stable CAD	2VD	PCI	No	No	No	Non-smoker	No	No	No	No	No	Yes	Yes	No	No	0	958	8
367	Malay	84	M	38.1801554641061	Stable CAD	2VD	PCI	Yes	Yes	Yes	Yes, current	No	Yes	Yes	No	Yes	Yes	Yes	Yes	Yes	0	1654	32
368	Chinese	59	M	25.4268435296869	Stable CAD	3VD	PCI	Yes	Yes	Yes	NA	No	No	No	No	No	Yes	Yes	No	Yes	0	468	20.25
369	Malay	58	F	20.2059037122474	Stable CAD	2VD	PCI	Yes	Yes	Yes	Non-smoker	No	No	Yes	No	No	No	Yes	No	No	1	1450	23
370	Chinese	70	M	22.6851071006915	Stable CAD	3VD	PCI	Yes	Yes	Yes	NA	No	No	Yes	No	Yes	Yes	Yes	Yes	No	0	632	18
371	Chinese	67	M	31.826616715101	Stable CAD	3VD	PCI	Yes	No	Yes	Yes, quit	No	No	No	No	Yes	Yes	Yes	Yes	No	0	738	15
372	Chinese	58	M	24.1197988111568	Stable CAD	2VD	PCI	No	No	Yes	NA	No	No	No	No	No	No	No	No	No	0	471	6
373	Indian	74	M	29.0317898098418	Stable CAD	2VD	PCI	Yes	Yes	Yes	Yes, current	No	No	Yes	Yes	Yes	Yes	Yes	Yes	Yes	1	194	28
374	Malay	60	M	30.1102788964583	Stable CAD	3VD	PCI	Yes	No	Yes	Yes, current	No	No	No	No	No	Yes	Yes	Yes	Yes	0	1941	20.75
375	Caucasian	58	M	37.1757842660642	Stable CAD	2VD	PCI	No	Yes	Yes	Yes, quit	No	No	No	No	No	Yes	Yes	No	Yes	0	431	6
376	Malay	51	M	26.939895943056	Stable CAD	1VD	PCI	No	Yes	Yes	Yes, current	No	No	No	No	No	No	No	Yes	Yes	0	1235	22.25
377	Malay	68	F	27.7764565992866	Stable CAD	3VD	PCI	Yes	Yes	Yes	NA	No	No	No	No	No	Yes	Yes	Yes	Yes	0	844	17
378	Indian	52	M	19.3664007399699	Stable CAD	3VD	PCI	Yes	Yes	Yes	Yes, quit	Yes	Yes	Yes	No	No	No	Yes	No	No	0	821	9
379	Malay	53	M	25.5102040816327	Stable CAD	2VD	PCI	No	No	Yes	Yes, current	No	No	No	No	No	No	No	No	No	0	1384	10
380	Chinese	53	M	26.6360194699838	Stable CAD	1VD	PCI	No	Yes	Yes	NA	No	No	No	No	No	No	No	No	Yes	0	634	6
381	Malay	77	F	24.3948207918934	Stable CAD	3VD	PCI	Yes	Yes	Yes	Non-smoker	No	No	No	No	No	Yes	Yes	Yes	Yes	0	768	24.5
382	Caucasian	57	M	30.3673469387755	Stable CAD	1VD	PCI	No	No	Yes	Non-smoker	No	No	No	Yes	No	Yes	Yes	Yes	No	0	727	3
383	Caucasian	68	M	27.7388544139095	Stable CAD	2VD	PCI	No	Yes	No	Non-smoker	No	No	No	No	No	Yes	Yes	Yes	No	0	475	4
384	Indian	54	M	22.7465986394558	Stable CAD	3VD	PCI	No	Yes	Yes	NA	No	Yes	No	No	No	Yes	Yes	Yes	No	0	1144	29
385	Indian	60	M	24.3893480257117	Stable CAD	1VD	PCI	Yes	Yes	Yes	NA	No	No	No	No	No	Yes	Yes	Yes	Yes	1	729	21
386	Chinese	63	M	29.4807604775743	Stable CAD	2VD	PCI	Yes	Yes	Yes	Yes, quit	No	No	No	No	No	No	Yes	No	No	0	572	10
387	Chinese	77	M	34.2585787777715	Stable CAD	2VD	PCI	No	Yes	Yes	Non-smoker	Yes	No	No	No	No	Yes	No	Yes	Yes	0	529	21.25
388	Caucasian	49	M	22.6468138275718	Stable CAD	1VD	PCI	No	Yes	NA	Yes, quit	No	No	No	No	No	Yes	No	Yes	No	0	509	5
389	Malay	45	M	32.0801277398752	Stable CAD	1VD	PCI	No	Yes	Yes	NA	No	No	No	Yes	Yes	Yes	Yes	Yes	Yes	0	667	6
390	Caucasian	54	M	NA	Stable CAD	1VD	PCI	No	Yes	Yes	Yes, current	No	No	No	No	No	No	No	No	Yes	0	508	2
391	Caucasian	59	F	25.6895619253651	Stable CAD	1VD	PCI	No	Yes	No	Yes, current	No	No	No	Yes	Yes	Yes	Yes	Yes	Yes	0	649	4
392	Caucasian	45	M	21.6296487603306	Stable CAD	2VD	PCI	No	No	Yes	Yes, current	No	No	No	Yes	Yes	Yes	Yes	Yes	No	0	866	2
393	Indian	63	M	25.6941428046376	Stable CAD	2VD	PCI	Yes	Yes	Yes	Yes, current	No	No	No	No	No	Yes	Yes	Yes	No	0	627	12.5
394	Malay	51	M	29.9824229313142	Stable CAD	2VD	PCI	Yes	Yes	Yes	Yes, current	No	No	No	Yes	Yes	No	Yes	Yes	Yes	0	1847	23.5
395	Caucasian	56	M	33.7709885115516	Stable CAD	1VD	PCI	Yes	Yes	Yes	Yes, quit	No	Yes	No	Yes	No	Yes	Yes	Yes	Yes	0	880	5
396	Indian	52	M	23.0191995673337	Stable CAD	3VD	PCI	Yes	Yes	Yes	Yes, current	No	No	No	Yes	Yes	Yes	Yes	Yes	Yes	0	992	16.5
397	Malay	73	M	23.6836628511967	Stable CAD	3VD	PCI	Yes	Yes	Yes	Yes, current	No	No	No	No	No	Yes	Yes	Yes	No	0	711	22.75
398	Indian	46	M	30.4134443783462	Stable CAD	2VD	PCI	No	No	Yes	Yes, current	No	No	No	No	No	No	Yes	No	No	0	699	8
399	Malay	67	F	28.3771001306247	Stable CAD	3VD	PCI	Yes	Yes	Yes	Non-smoker	No	No	No	No	No	No	Yes	No	No	0	1129	11.5
400	Caucasian	61	F	28.0403781445281	Stable CAD	1VD	PCI	Yes	Yes	Yes	Yes, quit	No	No	No	No	No	Yes	Yes	No	Yes	0	971	17
401	Malay	47	F	26.2390670553936	Stable CAD	1VD	PCI	Yes	Yes	Yes	NA	No	No	Yes	No	No	Yes	Yes	Yes	No	0	829	9
402	Indian	66	F	29.3408183851585	Stable CAD	2VD	PCI	Yes	Yes	Yes	NA	No	No	No	Yes	No	Yes	Yes	Yes	Yes	0	823	10
403	Malay	65	M	22.038567493113	Stable CAD	1VD	PCI	No	No	Yes	Yes, quit	No	No	No	Yes	Yes	Yes	Yes	Yes	Yes	0	1900	22.5
404	Caucasian	59	M	30.6793279766253	Stable CAD	1VD	PCI	No	Yes	No	NA	No	No	No	No	No	Yes	No	No	No	0	409	0
405	Caucasian	52	M	27.7634297520661	Stable CAD	1VD	PCI	No	No	No	Non-smoker	No	No	No	Yes	No	Yes	Yes	Yes	No	0	601	20
406	Indian	58	M	23.5294117647059	Stable CAD	1VD	PCI	Yes	Yes	Yes	Yes, current	No	No	No	No	No	No	Yes	No	Yes	0	1972	3
407	Malay	52	M	23.1246703720232	Stable CAD	2VD	PCI	No	No	Yes	Yes, current	No	No	No	Yes	Yes	Yes	Yes	Yes	Yes	0	1945	9
408	Indian	51	M	26.6797381044081	Stable CAD	2VD	PCI	No	No	Yes	Non-smoker	No	No	No	No	No	Yes	No	No	Yes	0	772	11
409	Chinese	54	M	28.7172184644595	Stable CAD	2VD	PCI	No	No	Yes	Yes, quit	No	No	No	No	No	Yes	Yes	Yes	No	0	563	8
410	Malay	66	M	22.038567493113	Stable CAD	3VD	PCI	Yes	Yes	Yes	NA	No	No	No	No	No	No	No	Yes	No	0	634	12.5
411	Indian	48	M	27.5148729042726	Stable CAD	3VD	PCI	No	Yes	Yes	Non-smoker	No	No	No	No	No	No	Yes	Yes	No	0	1475	27.5
412	Caucasian	51	F	30.8641975308642	Stable CAD	1VD	PCI	No	Yes	No	Yes, current	No	Yes	No	Yes	Yes	Yes	Yes	Yes	Yes	0	557	6
413	Malay	62	M	25.0966686496133	Stable CAD	2VD	PCI	No	No	No	Non-smoker	No	No	No	No	No	No	No	No	No	0	976	15
414	Malay	63	M	26.9921875	Stable CAD	2VD	PCI	No	No	No	Non-smoker	No	No	No	No	No	No	No	No	No	0	1423	21.5
415	Indian	55	F	27.7366863905325	Stable CAD	1VD	PCI	No	Yes	No	Non-smoker	No	No	No	No	No	Yes	Yes	No	Yes	0	1642	9.5
416	Caucasian	54	M	27.1707711874205	Stable CAD	1VD	PCI	No	Yes	Yes	Yes, current	No	No	No	No	No	Yes	Yes	Yes	Yes	0	557	11
417	Indian	50	M	26.3979773944081	Stable CAD	1VD	PCI	No	Yes	No	Yes, quit	No	No	No	Yes	Yes	Yes	Yes	Yes	Yes	0	1693	17.5
418	Indian	59	M	19.0632495896983	Stable CAD	1VD	PCI	No	No	Yes	Yes, quit	No	No	No	No	No	Yes	Yes	No	No	0	2260	16
419	Indian	55	F	29.585798816568	Stable CAD	1VD	PCI	No	No	No	Non-smoker	No	No	No	No	No	No	No	Yes	No	0	2284	7
420	Chinese	67	M	32.653810835629	Stable CAD	2VD	PCI	Yes	Yes	Yes	Non-smoker	No	Yes	No	Yes	No	Yes	Yes	Yes	Yes	0	767	13
421	Chinese	58	M	28.8446883097089	Stable CAD	1VD	PCI	No	No	Yes	Non-smoker	No	No	No	No	No	Yes	Yes	No	No	0	467	19.75
422	Chinese	62	M	30.2112917824038	Stable CAD	2VD	PCI	Yes	Yes	Yes	Yes, quit	No	No	No	Yes	Yes	Yes	Yes	Yes	Yes	0	621	16
423	Indian	70	M	25.3154542937384	Stable CAD	3VD	PCI	No	No	Yes	Non-smoker	No	No	No	No	Yes	No	No	No	No	0	2224	14
424	Chinese	72	F	18.8604826275593	Stable CAD	1VD	PCI	No	Yes	No	NA	No	Yes	No	No	No	No	Yes	No	No	0	534	14
425	Chinese	64	M	18.8271110398974	Stable CAD	3VD	PCI	No	Yes	Yes	Non-smoker	No	Yes	No	No	No	Yes	Yes	No	Yes	0	538	18.5
426	Chinese	70	M	18.1429382872799	Stable CAD	2VD	PCI	No	Yes	Yes	Yes, quit	No	No	No	Yes	No	Yes	Yes	No	Yes	0	453	5.5
427	Chinese	55	M	23.7716262975779	Stable CAD	1VD	PCI	No	Yes	No	Yes, quit	No	No	No	No	Yes	Yes	Yes	No	No	0	710	10
428	Chinese	55	M	28.6404537656245	Stable CAD	2VD	PCI	Yes	Yes	Yes	Yes, current	No	No	No	Yes	No	Yes	Yes	No	Yes	0	473	2
429	Indian	45	M	23.8060676440703	Stable CAD	2VD	PCI	Yes	No	Yes	Yes, current	No	No	No	Yes	No	Yes	Yes	Yes	Yes	0	2225	14.5
430	Malay	51	M	30.4779662232421	Stable CAD	2VD	PCI	No	No	Yes	Yes, quit	No	No	No	Yes	Yes	Yes	Yes	Yes	No	0	332	5
431	Chinese	46	M	27.176852352623	Stable CAD	1VD	PCI	No	Yes	Yes	Yes, current	No	No	No	No	No	Yes	Yes	Yes	Yes	0	443	13
432	Chinese	67	F	30.1484230055659	Stable CAD	2VD	PCI	Yes	Yes	No	NA	No	No	No	No	No	Yes	Yes	Yes	Yes	1	273	4
433	Chinese	59	M	22.572216577152	Stable CAD	1VD	PCI	No	Yes	Yes	Yes, quit	No	No	No	No	No	No	No	No	No	0	657	11.5
434	Malay	64	M	28.6287923854848	Stable CAD	3VD	PCI	Yes	Yes	Yes	Yes, quit	No	No	No	No	No	Yes	Yes	No	Yes	0	226	16.5
435	Malay	70	M	23.8230478799826	Stable CAD	1VD	PCI	No	Yes	Yes	NA	No	No	No	No	No	Yes	Yes	Yes	Yes	0	2121	13
436	Chinese	59	M	32.6989619377163	Stable CAD	2VD	PCI	Yes	Yes	Yes	Yes, current	No	No	No	No	No	Yes	Yes	No	No	0	592	5
437	Chinese	69	M	24.9919323030586	Stable CAD	2VD	PCI	No	Yes	Yes	Yes, quit	No	No	No	Yes	No	Yes	Yes	Yes	No	0	510	2
438	Chinese	70	M	23.5935314998745	Stable CAD	3VD	PCI	No	No	Yes	Non-smoker	No	No	No	No	No	Yes	Yes	Yes	No	0	509	10.5
439	Chinese	66	M	25.3330498866213	Stable CAD	1VD	PCI	Yes	Yes	Yes	NA	No	Yes	No	Yes	Yes	Yes	Yes	Yes	Yes	0	464	5
440	Malay	57	M	24.979718766901	Stable CAD	2VD	PCI	No	No	No	NA	No	No	No	No	No	No	No	Yes	Yes	0	1340	11.5
441	Chinese	77	M	35.7981972745525	Stable CAD	2VD	PCI	No	Yes	Yes	NA	No	No	No	Yes	No	Yes	Yes	Yes	No	0	745	2
442	Chinese	57	M	25.5648038049941	Stable CAD	1VD	PCI	No	Yes	Yes	Yes, quit	No	No	No	No	No	Yes	Yes	No	No	0	545	0
443	Chinese	57	M	24.1299821534801	Stable CAD	2VD	PCI	No	Yes	Yes	Yes, current	No	No	Yes	No	No	No	No	No	No	0	445	5
444	Malay	53	F	40.8754002017455	Stable CAD	2VD	PCI	Yes	Yes	Yes	Non-smoker	No	Yes	No	Yes	Yes	Yes	Yes	No	No	0	599	18.75
445	Malay	52	M	42.6996532270586	Stable CAD	2VD	PCI	No	No	No	Yes, current	No	No	No	No	No	No	No	No	No	0	353	20.5
446	Indian	54	M	26.781826099579	Stable CAD	1VD	PCI	Yes	Yes	Yes	Yes, current	No	No	No	Yes	Yes	Yes	Yes	Yes	Yes	0	2181	17.5
447	Indian	56	M	NA	Stable CAD	2VD	PCI	No	Yes	Yes	Yes, current	No	Yes	No	No	Yes	Yes	Yes	Yes	Yes	0	2183	6.5
448	Chinese	66	M	36.3265306122449	Stable CAD	3VD	PCI	Yes	Yes	Yes	NA	No	Yes	No	No	No	Yes	Yes	Yes	Yes	1	249	16
449	Chinese	72	M	25.0385665124006	Stable CAD	3VD	PCI	No	Yes	Yes	Yes, quit	No	Yes	No	Yes	Yes	Yes	Yes	No	Yes	0	510	11
450	Chinese	79	F	43.665613329503	Stable CAD	3VD	PCI	No	Yes	Yes	NA	Yes	No	No	No	No	Yes	Yes	Yes	Yes	0	754	24.5
451	Chinese	62	M	23.703231292517	Stable CAD	2VD	PCI	No	No	Yes	Yes, current	No	No	No	No	No	No	Yes	No	No	0	647	11.5
452	Malay	53	M	30.119375573921	Stable CAD	1VD	PCI	No	Yes	No	Yes, current	No	No	No	No	No	No	No	No	No	0	2022	15
453	Indian	60	M	27.4076572777871	Stable CAD	2VD	PCI	No	No	No	Yes, quit	No	No	No	No	No	No	No	No	No	0	239	10.5
454	Indian	57	M	30.8630358688697	Stable CAD	2VD	PCI	Yes	Yes	Yes	Non-smoker	No	Yes	No	No	No	No	No	No	Yes	0	776	10
455	Malay	55	M	27.7396738302088	Stable CAD	3VD	PCI	Yes	No	Yes	Yes, current	No	No	No	No	No	No	No	No	No	0	2147	4
456	Chinese	52	M	28.3987180007303	Stable CAD	1VD	PCI	Yes	Yes	Yes	NA	No	No	No	No	No	Yes	Yes	No	Yes	0	765	5
457	Chinese	51	M	26.7633399044405	Stable CAD	2VD	PCI	No	No	Yes	Non-smoker	No	No	No	Yes	Yes	Yes	Yes	No	Yes	0	688	4.5
458	Malay	52	F	42.5	Stable CAD	1VD	PCI	Yes	Yes	Yes	Non-smoker	No	Yes	No	No	No	No	No	No	No	0	510	7
459	Indian	46	M	31.2294543063774	Stable CAD	1VD	PCI	No	Yes	No	Yes, quit	No	No	No	No	No	No	Yes	No	Yes	0	2110	10.5
460	Chinese	49	M	25.0399187109885	Stable CAD	1VD	PCI	No	Yes	Yes	Yes, current	No	No	No	No	No	Yes	Yes	Yes	No	0	765	7
461	Chinese	48	M	22.7173755262012	Stable CAD	2VD	PCI	No	No	No	Yes, quit	No	No	No	No	Yes	Yes	Yes	Yes	Yes	0	668	9
462	Malay	52	F	40.4444444444444	Stable CAD	2VD	PCI	Yes	Yes	No	NA	No	No	No	No	No	No	No	No	No	0	2304	10.5
463	Chinese	60	M	25.6055363321799	Stable CAD	2VD	PCI	No	Yes	Yes	Non-smoker	No	No	No	Yes	Yes	Yes	Yes	Yes	Yes	0	699	10
464	Indian	64	M	24.8590735618501	Stable CAD	2VD	PCI	Yes	Yes	Yes	NA	No	No	No	No	No	Yes	Yes	Yes	No	0	2116	10
465	Malay	87	M	26.5625	Stable CAD	1VD	PCI	Yes	Yes	Yes	Yes, quit	No	No	No	No	No	Yes	No	No	Yes	1	379	8
466	Chinese	64	M	31.0522895933792	Stable CAD	2VD	PCI	Yes	Yes	Yes	Yes, quit	No	No	No	No	No	No	Yes	No	No	0	591	5
467	Indian	78	F	24.1608796296296	Stable CAD	1VD	PCI	Yes	Yes	Yes	Non-smoker	No	No	No	No	No	No	Yes	No	No	0	1409	10
468	Indian	64	F	32.7991675338189	Stable CAD	3VD	PCI	Yes	Yes	Yes	Non-smoker	No	No	Yes	No	No	Yes	No	No	No	0	330	10.5
469	Chinese	75	M	21.6049382716049	Stable CAD	3VD	PCI	No	Yes	Yes	Non-smoker	No	Yes	No	No	No	Yes	Yes	No	No	0	733	12.5
470	Indian	58	M	24.6504046441134	Stable CAD	1VD	PCI	Yes	Yes	Yes	Yes, current	No	Yes	No	Yes	No	Yes	Yes	Yes	Yes	0	263	21.75
471	Chinese	56	M	25.8477682188187	Stable CAD	1VD	PCI	No	No	Yes	NA	No	No	No	No	No	Yes	Yes	Yes	No	0	496	9
472	Chinese	55	M	28.1207133058985	Stable CAD	2VD	PCI	Yes	No	Yes	NA	No	No	No	No	No	No	Yes	No	No	0	558	7
473	Indian	54	M	25.0399187109885	Stable CAD	3VD	PCI	Yes	Yes	No	Yes, quit	No	Yes	Yes	No	Yes	Yes	Yes	Yes	No	0	338	22.5
474	Indian	47	M	29.3583974452025	Stable CAD	2VD	PCI	No	No	Yes	Yes, current	No	No	No	No	No	Yes	Yes	Yes	No	0	1987	20
475	Indian	68	M	19.8172540643171	Stable CAD	1VD	PCI	No	Yes	No	Yes, current	No	No	No	No	No	No	No	No	Yes	0	2309	7
476	Indian	55	M	21.6128117913832	Stable CAD	2VD	PCI	Yes	Yes	Yes	Yes, current	No	No	No	Yes	Yes	No	No	No	No	1	287	8
477	Chinese	45	M	26.9982993197279	Stable CAD	2VD	PCI	Yes	Yes	No	Yes, current	No	No	No	No	No	No	No	No	No	0	653	6.5
478	Chinese	60	M	27.0156988263984	Stable CAD	2VD	PCI	Yes	Yes	Yes	NA	No	No	No	No	No	No	Yes	No	Yes	0	478	3
479	Indian	54	M	24.1935483870968	Stable CAD	1VD	PCI	No	Yes	No	Non-smoker	No	No	No	No	No	Yes	Yes	No	No	0	2236	3.5
480	Chinese	68	M	31.0763114122277	Stable CAD	3VD	PCI	No	Yes	Yes	NA	No	No	No	No	No	No	Yes	No	No	0	471	14.5
481	Chinese	71	M	25.234375	Stable CAD	2VD	PCI	No	Yes	Yes	NA	No	No	No	No	No	Yes	Yes	No	Yes	0	521	13.25
482	Chinese	58	M	25.9515570934256	Stable CAD	2VD	PCI	Yes	Yes	Yes	Yes, quit	No	No	No	No	No	No	Yes	No	No	1	325	7
483	Chinese	62	M	38.975011002983	Stable CAD	2VD	PCI	Yes	Yes	No	Non-smoker	No	No	No	No	No	No	No	Yes	Yes	0	711	13.5
484	Chinese	58	M	24.0887924092294	Stable CAD	3VD	PCI	Yes	Yes	No	NA	No	No	No	No	No	Yes	Yes	Yes	Yes	0	733	14.5
485	Malay	54	M	27.622391111454	Stable CAD	2VD	PCI	No	No	No	Yes, current	No	No	No	No	No	No	No	Yes	Yes	1	1933	24.5
486	Indian	71	M	26.2737697779068	Stable CAD	1VD	PCI	Yes	No	No	NA	No	No	No	No	No	No	No	No	No	0	2236	4.5
487	Indian	59	M	24.21875	Stable CAD	2VD	PCI	Yes	Yes	Yes	NA	No	No	No	No	No	No	No	No	No	0	633	36.5
488	Chinese	78	M	25.390625	Stable CAD	2VD	PCI	No	Yes	Yes	Yes, quit	No	No	No	No	No	No	No	No	No	0	500	2
489	Chinese	66	M	21.7051294327939	Stable CAD	2VD	PCI	No	No	No	NA	No	No	No	No	No	Yes	Yes	No	No	0	584	9
490	Malay	56	M	21.6583365372293	Stable CAD	1VD	PCI	Yes	Yes	No	NA	No	No	No	No	No	No	No	Yes	Yes	0	2021	6
491	Indian	60	M	28.0276816608997	Stable CAD	2VD	PCI	No	Yes	Yes	NA	No	No	No	No	No	No	No	No	No	0	2013	8.5
492	Indian	64	M	23.3535240362732	Stable CAD	1VD	PCI	No	Yes	Yes	Yes, current	No	No	No	No	No	No	No	No	No	0	1319	3
493	Indian	64	M	26.0932752014797	Stable CAD	3VD	PCI	No	Yes	No	Non-smoker	No	No	No	Yes	NA	Yes	Yes	Yes	Yes	0	236	5.5
494	Chinese	65	M	23.0198286062605	Stable CAD	3VD	PCI	Yes	Yes	Yes	NA	No	No	Yes	Yes	NA	Yes	No	Yes	No	0	626	8.5
495	Chinese	55	M	21.7079233920381	Stable CAD	2VD	PCI	No	Yes	No	NA	No	No	No	No	No	Yes	No	Yes	No	0	618	14
496	Indian	51	F	35.1161127629945	Stable CAD	3VD	PCI	Yes	Yes	Yes	NA	No	No	No	No	No	Yes	Yes	Yes	Yes	1	520	12
497	Malay	50	M	20.3238320121437	Stable CAD	1VD	PCI	No	No	No	Yes, current	No	No	No	No	No	No	No	No	No	0	338	12.5
498	Indian	61	F	23.7088299372036	Stable CAD	1VD	PCI	No	Yes	Yes	NA	No	No	No	No	No	Yes	Yes	No	No	0	354	9
499	Indian	62	M	27.52723073562	Stable CAD	2VD	PCI	No	Yes	Yes	Yes, quit	No	No	No	Yes	Yes	Yes	Yes	No	Yes	0	311	20.5
500	Malay	58	M	25.1974288337925	Stable CAD	1VD	PCI	No	No	No	Yes, current	No	No	No	Yes	Yes	Yes	Yes	Yes	No	0	480	3
501	Indian	47	F	21.3203591630078	Stable CAD	1VD	PCI	Yes	Yes	Yes	Non-smoker	No	No	No	No	No	Yes	Yes	Yes	Yes	0	2302	5
502	Malay	37	M	26.6299357208448	Stable CAD	3VD	PCI	No	No	Yes	Yes, current	No	No	No	No	No	Yes	Yes	No	No	0	2033	12
503	Indian	38	M	33.9100346020761	Stable CAD	1VD	PCI	No	Yes	Yes	Non-smoker	No	No	No	No	No	No	No	No	No	0	1474	7.5
504	Chinese	68	F	26.890680599973	Stable CAD	2VD	PCI	No	Yes	Yes	NA	No	No	No	No	No	Yes	Yes	No	Yes	0	675	6
505	Malay	60	M	30.8984375	Stable CAD	2VD	PCI	Yes	Yes	Yes	Yes, quit	No	No	No	No	No	Yes	No	Yes	Yes	0	307	7.5
506	Chinese	74	M	21.5138585105239	Stable CAD	3VD	PCI	Yes	Yes	Yes	Non-smoker	No	No	Yes	No	No	No	Yes	Yes	Yes	0	634	16
507	Malay	67	M	25.9708049886621	Stable CAD	3VD	PCI	Yes	Yes	No	Non-smoker	No	Yes	No	No	No	No	No	No	No	0	334	19.5
508	Malay	64	M	29.310549424469	Stable CAD	2VD	PCI	No	No	No	Yes, current	No	No	No	Yes	Yes	No	No	No	No	0	2013	13.5
509	Indian	53	M	32.8202039971395	Stable CAD	1VD	PCI	No	Yes	No	Yes, quit	No	No	No	Yes	Yes	No	Yes	Yes	Yes	0	2216	13
510	Chinese	56	F	38.9542936288089	Stable CAD	2VD	PCI	Yes	Yes	Yes	Non-smoker	No	No	No	No	No	No	No	No	No	0	530	12
511	Chinese	71	M	30.1016573711483	Stable CAD	2VD	PCI	No	Yes	Yes	Yes, quit	No	No	No	No	No	Yes	Yes	No	Yes	0	489	10.5
512	Malay	46	M	24.1794798977646	Stable CAD	1VD	PCI	No	Yes	Yes	Yes, current	No	No	No	No	No	No	No	No	No	0	244	14
513	Indian	69	M	21.1905143406505	Stable CAD	3VD	PCI	Yes	No	Yes	Yes, quit	Yes	No	No	No	No	Yes	Yes	No	Yes	0	877	19
514	Malay	48	M	36.7283950617284	Stable CAD	1VD	PCI	No	Yes	Yes	Yes, quit	No	Yes	No	No	No	No	No	No	No	0	2075	7
515	Indian	48	M	30.0259106843469	Stable CAD	2VD	PCI	No	No	Yes	Non-smoker	No	No	No	No	No	Yes	No	No	No	0	338	14.5
516	Chinese	60	M	25.5810657596372	Stable CAD	1VD	PCI	No	Yes	Yes	NA	No	No	No	No	No	Yes	Yes	No	No	0	647	9
517	Chinese	64	M	32.4760145939372	Stable CAD	3VD	PCI	No	Yes	Yes	Yes, current	No	Yes	No	No	No	Yes	Yes	No	No	0	598	5.5
518	Chinese	66	F	24.8015873015873	Stable CAD	2VD	PCI	No	Yes	No	NA	No	Yes	No	No	No	No	No	No	No	1	29	6
519	Indian	60	M	34.71269623533	Stable CAD	3VD	PCI	No	Yes	Yes	Yes, current	No	No	No	No	No	Yes	Yes	No	Yes	0	2117	23
520	Indian	67	M	24.2214532871972	Stable CAD	1VD	PCI	No	No	Yes	Non-smoker	No	No	No	Yes	Yes	Yes	Yes	Yes	Yes	0	2179	8
521	Indian	54	M	25.790119061746	Stable CAD	1VD	PCI	Yes	Yes	No	Non-smoker	No	No	No	Yes	Yes	No	No	No	No	0	2279	11.5
522	Indian	53	M	26.1593341260404	Stable CAD	1VD	PCI	Yes	No	No	Yes, quit	No	No	No	No	No	No	Yes	No	Yes	0	2299	9.5
523	Chinese	66	M	23.7387593354671	Stable CAD	2VD	PCI	Yes	Yes	Yes	NA	No	No	No	Yes	Yes	Yes	Yes	Yes	No	0	614	6
524	Chinese	57	M	29.1314228001515	Stable CAD	2VD	PCI	No	No	No	Non-smoker	No	No	No	No	No	No	No	No	No	0	536	11
525	Chinese	55	M	22.5350314405184	Stable CAD	2VD	PCI	Yes	Yes	Yes	Yes, current	No	No	No	No	No	No	No	No	No	0	675	6.5
526	Malay	51	M	27.6621058893516	Stable CAD	1VD	PCI	No	No	No	Yes, current	No	No	No	No	No	Yes	No	Yes	No	0	2139	16.5
527	Indian	45	F	30.8604570637119	Stable CAD	1VD	PCI	Yes	Yes	Yes	NA	No	No	No	No	No	No	No	No	No	0	2292	22.5
528	Indian	60	M	29.757785467128	Stable CAD	2VD	PCI	No	No	Yes	NA	No	No	No	No	No	Yes	Yes	Yes	No	0	240	9
529	Chinese	78	M	18.11324064734	Stable CAD	2VD	PCI	No	Yes	Yes	Non-smoker	No	No	Yes	No	No	Yes	Yes	No	Yes	0	496	5.5
530	Chinese	68	F	23.6836628511967	Stable CAD	1VD	PCI	No	Yes	Yes	Non-smoker	No	No	No	No	No	Yes	Yes	Yes	No	0	593	6
531	Chinese	65	M	26.9013869836915	Stable CAD	1VD	PCI	No	Yes	Yes	Non-smoker	No	No	No	No	No	Yes	Yes	No	Yes	0	727	5
532	Indian	61	M	23.046875	Stable CAD	2VD	PCI	Yes	No	Yes	NA	No	No	No	No	No	Yes	Yes	Yes	No	0	2203	24
533	Chinese	71	F	17.8336620644313	Stable CAD	3VD	PCI	No	Yes	Yes	Yes, current	No	Yes	No	No	Yes	Yes	Yes	Yes	No	0	607	20
534	Indian	50	M	33.9003944773176	Stable CAD	2VD	PCI	Yes	Yes	Yes	NA	No	No	Yes	No	No	Yes	Yes	No	Yes	0	2228	11
535	Chinese	52	F	43.5822856070557	Stable CAD	1VD	PCI	No	Yes	Yes	Non-smoker	No	No	No	No	No	Yes	Yes	No	Yes	0	450	7.5
536	Malay	44	M	32.8578418457601	Stable CAD	2VD	PCI	No	No	Yes	Yes, current	No	No	No	No	No	Yes	Yes	No	No	0	2127	8.5
537	Malay	45	M	34.8657024793388	Stable CAD	3VD	PCI	Yes	Yes	Yes	NA	No	No	No	Yes	No	Yes	Yes	Yes	Yes	0	849	20
538	Malay	55	M	28.4297520661157	Stable CAD	2VD	PCI	No	Yes	Yes	Yes, quit	No	Yes	No	Yes	Yes	Yes	Yes	Yes	Yes	0	409	17
539	Indian	61	M	28.0890109547143	Stable CAD	1VD	PCI	No	Yes	No	NA	No	No	No	No	No	Yes	Yes	No	No	0	803	13
540	Malay	63	M	26.3296103077623	Stable CAD	3VD	PCI	Yes	Yes	Yes	Non-smoker	No	No	No	No	No	Yes	Yes	No	Yes	0	291	9
541	Chinese	60	M	20.6093553491014	Stable CAD	1VD	PCI	No	No	No	Yes, quit	No	No	No	No	No	Yes	No	No	No	0	730	7
542	Indian	58	F	26.7401285583104	Stable CAD	3VD	PCI	Yes	Yes	No	NA	No	No	No	No	No	Yes	No	No	Yes	0	2162	15
543	Malay	58	M	29.6426854670726	Stable CAD	1VD	PCI	No	Yes	Yes	Yes, current	No	No	No	No	No	Yes	Yes	Yes	No	0	248	13.5
544	Indian	51	M	24.1547828873578	Stable CAD	2VD	PCI	Yes	No	No	NA	No	No	No	No	No	No	Yes	Yes	No	0	237	13.5
545	Indian	45	M	25.7442884564718	Stable CAD	3VD	PCI	Yes	No	Yes	NA	No	No	No	Yes	Yes	Yes	Yes	Yes	No	0	2265	13.5
546	Indian	60	F	31.6972104746038	Stable CAD	1VD	PCI	Yes	Yes	Yes	NA	No	No	No	No	No	Yes	Yes	Yes	No	0	2267	9.5
547	Indian	57	M	29.1276400367309	Stable CAD	2VD	PCI	Yes	Yes	Yes	NA	No	No	Yes	Yes	Yes	Yes	Yes	Yes	Yes	0	1811	10.5
548	Indian	44	M	27.6951087146809	Stable CAD	2VD	PCI	Yes	Yes	Yes	Yes, quit	Yes	No	Yes	No	No	No	Yes	No	No	0	739	24
549	Indian	34	M	24.7720967102656	Stable CAD	3VD	PCI	Yes	Yes	Yes	Yes, current	No	No	No	Yes	Yes	No	No	No	No	0	333	9.5
550	Malay	70	F	34.3316289262235	Stable CAD	2VD	PCI	Yes	Yes	Yes	NA	No	No	No	Yes	No	Yes	Yes	Yes	Yes	0	2126	16.5
551	Chinese	60	F	25.9645421720962	Stable CAD	1VD	PCI	No	No	Yes	NA	No	No	No	Yes	Yes	Yes	Yes	Yes	No	0	677	3
552	Chinese	57	M	20.8116545265349	Stable CAD	2VD	PCI	No	No	No	Non-smoker	No	No	Yes	No	No	Yes	No	Yes	No	0	716	8
553	Chinese	63	M	25.5968594776478	Stable CAD	2VD	PCI	No	Yes	Yes	Yes, quit	No	Yes	No	No	No	Yes	Yes	Yes	Yes	0	551	7
554	Malay	59	M	32.8741965105602	Stable CAD	1VD	PCI	Yes	Yes	Yes	NA	No	No	No	No	No	Yes	Yes	Yes	Yes	0	2085	7
555	Indian	60	M	28.7403331350387	Stable CAD	2VD	PCI	No	Yes	Yes	Yes, quit	No	No	No	No	Yes	Yes	Yes	Yes	Yes	0	2258	8.5
556	Chinese	63	F	30.8544660150444	Stable CAD	3VD	PCI	Yes	Yes	Yes	Non-smoker	No	No	No	No	No	Yes	Yes	Yes	Yes	0	564	17.5
557	Indian	72	M	42.7189581843502	Stable CAD	1VD	PCI	Yes	Yes	No	NA	No	No	No	Yes	Yes	Yes	Yes	Yes	Yes	0	2074	10.5
558	Chinese	66	M	20.5978584176086	Stable CAD	2VD	PCI	Yes	No	No	NA	No	No	No	No	No	Yes	Yes	No	No	0	726	10.5
559	Chinese	57	M	26.6727632982777	Stable CAD	2VD	PCI	No	Yes	Yes	Yes, quit	No	Yes	No	No	No	Yes	Yes	Yes	Yes	0	641	10.25
560	Indian	48	F	26.9286434805491	Stable CAD	1VD	PCI	Yes	Yes	Yes	Non-smoker	No	No	No	No	No	Yes	No	Yes	Yes	0	249	7
561	Chinese	74	F	25.4366287453934	Stable CAD	1VD	PCI	No	Yes	Yes	Non-smoker	No	No	No	No	No	Yes	Yes	No	Yes	0	447	7.5
562	Malay	67	M	NA	Stable CAD	2VD	PCI	No	No	Yes	Yes, current	No	No	No	Yes	Yes	No	No	No	No	0	258	9.5
563	Chinese	59	F	23.7252861602497	Stable CAD	2VD	PCI	Yes	Yes	Yes	Non-smoker	No	No	No	No	No	No	Yes	No	Yes	0	513	23.5
564	Indian	62	F	34.0894527745739	Stable CAD	1VD	PCI	Yes	Yes	Yes	NA	No	No	NA	No	No	Yes	Yes	No	No	0	2028	14.5
565	Chinese	75	F	22.4949875299526	Stable CAD	2VD	PCI	No	Yes	Yes	Yes, current	No	No	No	No	No	Yes	Yes	Yes	Yes	0	753	14
566	Chinese	65	F	26.6666666666667	Stable CAD	3VD	PCI	No	Yes	Yes	NA	No	No	No	No	No	Yes	Yes	Yes	Yes	0	747	2
567	Malay	68	M	32.5803489439853	Stable CAD	1VD	PCI	No	Yes	Yes	NA	No	No	No	No	No	Yes	Yes	Yes	Yes	0	1794	18
568	Chinese	77	F	30.4039983340275	Stable CAD	3VD	PCI	Yes	Yes	Yes	Yes, current	No	No	No	No	Yes	Yes	Yes	No	Yes	1	363	21.5
569	Chinese	58	F	28.0804358275917	Stable CAD	3VD	PCI	No	Yes	Yes	NA	No	No	No	No	No	No	Yes	No	Yes	0	629	19
570	Indian	51	M	NA	Stable CAD	2VD	PCI	Yes	Yes	Yes	Yes, current	Yes	Yes	No	No	No	Yes	Yes	No	No	1	543	8
571	Chinese	55	M	29.8091761074937	Stable CAD	3VD	PCI	No	Yes	Yes	NA	No	No	No	Yes	Yes	Yes	Yes	No	Yes	0	675	9.5
572	Chinese	55	M	27.8520079792239	Stable CAD	2VD	PCI	Yes	Yes	Yes	Yes, current	No	No	No	No	No	Yes	Yes	No	Yes	0	454	7.5
573	Indian	50	M	25.9687786960514	Stable CAD	1VD	PCI	Yes	Yes	Yes	Non-smoker	No	No	No	No	No	No	Yes	No	Yes	0	1376	30
574	Chinese	49	M	31.1265008092137	Stable CAD	1VD	PCI	No	Yes	No	Non-smoker	No	No	No	No	No	Yes	No	Yes	No	0	503	13
575	Chinese	49	M	32.7719617660446	Stable CAD	1VD	PCI	No	Yes	Yes	Non-smoker	No	No	No	No	No	Yes	No	No	Yes	0	510	5
576	Indian	41	F	36.5883547494836	Stable CAD	3VD	PCI	No	Yes	Yes	Yes, current	No	No	No	Yes	Yes	Yes	Yes	No	No	0	2315	26.5
577	Malay	72	F	26.9725012060875	Stable CAD	1VD	PCI	No	Yes	Yes	NA	No	No	No	No	No	Yes	No	No	No	0	295	9
578	Indian	75	F	28.881589488864	Stable CAD	1VD	PCI	No	No	No	NA	No	No	No	No	Yes	Yes	Yes	Yes	Yes	0	814	7
579	Malay	68	F	26.1593341260404	Stable CAD	1VD	PCI	Yes	Yes	Yes	NA	No	No	No	No	No	No	No	No	Yes	0	324	10.5
580	Chinese	71	M	27.587745389649	Stable CAD	3VD	PCI	Yes	Yes	No	Yes, current	No	No	No	No	No	Yes	Yes	No	Yes	0	528	23
581	Chinese	64	M	23.6652443615762	Stable CAD	2VD	PCI	Yes	Yes	No	Non-smoker	Yes	No	Yes	No	No	Yes	Yes	Yes	No	0	662	14
582	Chinese	52	M	33.0742264898643	Stable CAD	3VD	PCI	No	Yes	Yes	Yes, quit	No	No	No	No	No	Yes	Yes	No	No	0	758	13
583	Chinese	62	M	30.2315242296775	Stable CAD	2VD	PCI	Yes	Yes	Yes	Non-smoker	No	No	No	No	No	Yes	No	No	No	0	543	4.5
584	Malay	48	M	27.400353795777	Stable CAD	2VD	PCI	No	No	No	Yes, quit	No	No	No	Yes	No	Yes	No	No	No	0	325	7
585	Chinese	39	M	26.1289886425095	Stable CAD	1VD	PCI	No	Yes	Yes	Yes, current	No	No	No	No	No	Yes	Yes	No	No	0	472	4
586	Chinese	69	M	29.176948758891	Stable CAD	1VD	PCI	No	Yes	Yes	Non-smoker	No	No	No	No	No	Yes	Yes	Yes	Yes	0	572	10
587	Indian	72	M	26.3328887520947	Stable CAD	2VD	PCI	Yes	No	Yes	Non-smoker	No	No	No	No	No	Yes	No	No	No	0	234	21
588	Chinese	65	M	24.4244712486217	Stable CAD	2VD	PCI	No	No	Yes	Non-smoker	No	No	No	No	No	Yes	Yes	No	No	0	688	9.5
589	Malay	59	M	25.5709342560554	Stable CAD	1VD	PCI	No	Yes	Yes	NA	No	No	No	No	No	Yes	No	No	No	0	1440	7
590	Indian	48	M	35.427319211103	Stable CAD	2VD	PCI	No	No	No	Yes, current	No	No	No	No	No	Yes	Yes	No	No	0	2348	16
591	Malay	54	M	37.2352089820622	Stable CAD	3VD	PCI	No	No	Yes	Yes, quit	No	No	No	No	Yes	Yes	Yes	Yes	Yes	0	2238	9
592	Malay	33	M	NA	Stable CAD	2VD	PCI	No	No	No	Yes, current	No	No	No	No	Yes	Yes	No	Yes	No	0	2251	17
593	Malay	50	M	36.0711392307396	Stable CAD	1VD	PCI	Yes	Yes	Yes	Non-smoker	No	No	No	No	No	No	No	No	No	0	2257	8
594	Malay	51	F	34.9276791584484	Stable CAD	3VD	PCI	Yes	Yes	Yes	NA	No	No	No	No	No	Yes	Yes	No	Yes	1	1343	14
595	Malay	73	M	29.843912591051	Stable CAD	3VD	PCI	Yes	Yes	Yes	Yes, quit	No	No	No	No	No	Yes	Yes	Yes	Yes	1	1914	16
596	Malay	70	F	33.2986472424558	Stable CAD	2VD	PCI	Yes	Yes	Yes	NA	Yes	No	Yes	No	No	Yes	Yes	Yes	Yes	1	120	17.5
597	Malay	52	M	30.8012486992716	Stable CAD	1VD	PCI	No	Yes	No	Yes, current	No	No	No	No	No	No	No	No	No	0	1095	7
598	Malay	48	M	27.0616131581919	Stable CAD	2VD	PCI	Yes	Yes	No	Yes, current	No	No	No	Yes	Yes	Yes	Yes	Yes	Yes	0	741	9
599	Malay	55	M	28.6047649516354	Stable CAD	2VD	PCI	No	Yes	Yes	NA	No	No	No	NA	No	Yes	Yes	Yes	No	0	944	15.5
600	Malay	45	M	29.0733119951227	Stable CAD	2VD	Conservative	Yes	Yes	Yes	Non-smoker	No	No	No	Yes	No	Yes	Yes	Yes	Yes	0	551	7
601	Caucasian	53	M	34.402221941674	STEMI	2VD	PCI	No	Yes	No	Yes, current	No	No	No	No	No	No	No	Yes	No	0	462	3.5
602	Caucasian	66	M	28.4081632653061	STEMI	NA	PCI	No	No	No	Yes, quit	No	No	No	No	No	Yes	No	Yes	No	1	29	26.5
603	Caucasian	68	M	26.1961873500821	STEMI	1VD	PCI	Yes	No	No	Yes, current	No	No	No	Yes	Yes	Yes	Yes	Yes	Yes	0	946	11.75
604	Caucasian	67	F	21.5138585105239	STEMI	1VD	PCI	No	Yes	No	Yes, current	No	No	No	No	No	No	No	No	No	0	948	6
605	Caucasian	62	M	29.0532879818594	STEMI	1VD	PCI	No	No	No	Yes, quit	No	No	No	No	No	Yes	No	No	No	0	935	4.75
606	Caucasian	60	F	24.7675659198293	STEMI	3VD	PCI	No	No	No	Yes, current	No	No	No	No	No	Yes	No	No	No	0	889	15
607	Caucasian	67	M	29.0123456790123	STEMI	3VD	PCI	No	No	No	Yes, quit	No	No	No	No	No	No	No	No	No	0	689	34
608	Caucasian	72	M	26.2345679012346	STEMI	1VD	PCI	No	No	No	Non-smoker	No	No	No	No	No	No	No	No	No	0	434	17
609	Caucasian	72	M	25.469387755102	STEMI	3VD	PCI	No	No	No	NA	No	No	No	No	No	No	No	No	No	0	351	10
610	Caucasian	81	F	18.7783446712018	STEMI	2VD	PCI	No	Yes	Yes	Yes, current	No	No	No	No	No	No	No	No	Yes	0	902	26.25
611	Caucasian	65	M	22.3954134193317	STEMI	3VD	PCI	No	No	No	Non-smoker	No	No	No	No	No	Yes	No	No	No	0	442	29
612	Caucasian	57	F	28.2283864654296	STEMI	3VD	PCI	Yes	Yes	No	Yes, quit	No	No	No	No	No	No	No	Yes	No	0	900	27
613	Caucasian	57	M	30.0408163265306	STEMI	3VD	PCI	Yes	No	No	Yes, current	No	No	No	No	No	Yes	No	No	No	0	359	15.5
614	Caucasian	53	M	22.0931700542861	STEMI	1VD	PCI	No	Yes	Yes	Yes, current	No	No	No	No	No	Yes	Yes	Yes	Yes	0	538	6
615	Caucasian	55	M	31.7901234567901	STEMI	2VD	PCI	No	No	No	Yes, quit	No	No	No	No	No	No	No	No	No	0	828	9.75
616	Caucasian	72	F	26.1751945211374	STEMI	3VD	PCI	No	Yes	No	NA	No	No	No	No	No	No	No	Yes	No	0	667	10.5
617	Caucasian	50	M	41.8685121107266	STEMI	2VD	PCI	No	Yes	Yes	Non-smoker	No	No	No	No	No	Yes	Yes	Yes	No	0	916	9
618	Caucasian	53	F	28.084332107116	STEMI	2VD	PCI	Yes	Yes	Yes	Non-smoker	No	No	No	Yes	Yes	Yes	Yes	Yes	No	0	396	6.5
619	Caucasian	84	M	24.9337204898371	STEMI	2VD	PCI	No	No	Yes	Yes, quit	Yes	Yes	No	No	No	Yes	Yes	No	Yes	0	680	20.75
620	Caucasian	56	M	33.0246913580247	STEMI	3VD	PCI	No	No	No	Non-smoker	No	No	No	Yes	Yes	Yes	Yes	Yes	Yes	0	844	13.5
621	Caucasian	55	M	27.3796646836128	STEMI	1VD	PCI	No	No	Yes	Yes, quit	No	No	No	No	No	Yes	No	No	No	0	729	5.25
622	Caucasian	85	M	32.1799307958478	STEMI	2VD	PCI	Yes	Yes	No	Yes, current	No	No	No	No	No	Yes	No	No	No	0	931	13
623	Caucasian	42	M	24.6913580246914	STEMI	2VD	PCI	No	Yes	No	Yes, current	No	No	No	No	No	Yes	No	No	No	0	772	13.25
624	Caucasian	49	F	30.8539944903581	STEMI	2VD	PCI	No	No	No	Yes, current	No	No	No	No	No	Yes	No	No	No	0	355	17
625	Caucasian	66	M	25.7121986851717	STEMI	2VD	PCI	No	No	No	Non-smoker	No	No	No	No	No	No	No	No	No	0	658	11
626	Caucasian	61	M	26.5432098765432	STEMI	2VD	PCI	No	Yes	Yes	Non-smoker	No	No	No	No	No	Yes	Yes	No	Yes	0	363	12.5
627	Caucasian	61	M	24.2122933884298	STEMI	1VD	PCI	No	No	No	Yes, quit	No	No	No	No	No	No	No	No	No	0	914	12.5
628	Caucasian	63	M	20.9023858580429	STEMI	1VD	PCI	No	No	No	Yes, quit	No	No	No	No	No	No	No	No	No	0	938	15
629	Caucasian	52	M	NA	STEMI	1VD	PCI	No	No	No	Yes, current	No	No	No	No	No	Yes	No	No	No	0	918	6
630	Caucasian	77	F	24.6755002704164	STEMI	2VD	PCI	No	No	No	Non-smoker	No	No	No	No	No	No	No	No	No	0	756	7.5
631	Caucasian	54	M	26.5927977839335	STEMI	1VD	PCI	No	No	No	Yes, current	No	No	No	No	No	No	No	No	No	0	514	5.75
632	Caucasian	77	M	25.3086419753086	STEMI	3VD	PCI	No	No	No	Yes, current	No	No	No	No	No	No	No	No	No	0	329	18
633	Caucasian	47	M	24.9337204898371	STEMI	2VD	PCI	No	No	Yes	Non-smoker	No	No	No	No	No	No	No	No	No	0	937	9
634	Caucasian	54	M	34.3679138321996	STEMI	1VD	PCI	Yes	No	Yes	Yes, current	No	No	No	No	No	No	Yes	No	No	0	500	5
635	Caucasian	50	M	37.6535869996036	STEMI	1VD	PCI	No	Yes	Yes	Yes, current	No	No	No	No	No	No	Yes	Yes	Yes	0	917	16.5
636	Caucasian	62	M	26.8122187110983	STEMI	3VD	PCI	No	Yes	Yes	Yes, current	No	No	No	No	No	No	No	No	No	0	738	8
637	Caucasian	62	M	30.3673469387755	STEMI	2VD	PCI	No	No	No	Yes, current	No	No	No	Yes	No	Yes	Yes	Yes	Yes	0	375	19
638	Caucasian	66	M	29.0547520661157	STEMI	3VD	PCI	No	Yes	No	Yes, current	No	No	No	No	No	No	No	Yes	Yes	0	569	16.5
639	Caucasian	62	M	25.5036157024793	STEMI	2VD	PCI	Yes	No	No	Yes, current	No	No	No	No	No	No	No	No	No	0	850	29.75
640	Caucasian	63	M	24.6703763602971	STEMI	1VD	PCI	No	Yes	No	Yes, current	No	No	No	No	No	No	No	Yes	No	0	508	13.5
641	Caucasian	65	F	23.828125	STEMI	1VD	PCI	No	Yes	Yes	Non-smoker	No	No	No	No	No	Yes	Yes	Yes	Yes	0	473	7.5
642	Caucasian	61	M	25.2493372048984	STEMI	1VD	PCI	Yes	No	Yes	Yes, current	No	No	No	No	No	No	Yes	No	No	0	853	7
643	Caucasian	41	F	25.8645124716553	STEMI	2VD	PCI	Yes	Yes	Yes	Non-smoker	No	No	No	No	No	Yes	Yes	No	Yes	0	318	11.5
644	Caucasian	68	M	25.9786795664248	STEMI	NA	PCI	No	No	No	Non-smoker	No	No	No	No	No	No	No	No	No	0	688	24.5
645	Caucasian	48	M	28.4830729166667	STEMI	1VD	PCI	No	Yes	Yes	Yes, current	No	No	No	No	No	Yes	Yes	Yes	Yes	0	373	26.75
646	Caucasian	68	M	24.0997229916898	STEMI	1VD	PCI	No	No	No	Yes, current	No	No	No	No	No	No	No	No	No	0	905	7
647	Caucasian	63	M	31.8616294947656	STEMI	1VD	PCI	No	Yes	Yes	Non-smoker	No	No	No	No	No	No	Yes	Yes	Yes	0	735	10
648	Caucasian	84	F	26.7949380165289	STEMI	2VD	PCI	No	Yes	No	NA	No	No	No	No	No	No	Yes	No	Yes	0	757	12.5
649	Caucasian	66	M	26.5831758034026	STEMI	2VD	PCI	No	No	No	Non-smoker	No	No	No	No	No	Yes	Yes	Yes	Yes	0	558	37.5
650	Caucasian	74	F	30.4498269896194	STEMI	2VD	PCI	No	Yes	No	Non-smoker	No	No	No	No	No	No	No	No	No	0	604	13
651	Caucasian	55	F	20.7612456747405	STEMI	3VD	PCI	No	No	No	Non-smoker	No	No	No	No	No	No	No	No	No	0	401	13.5
652	Caucasian	60	M	24.7554643159039	STEMI	1VD	PCI	No	No	No	Non-smoker	No	No	No	No	No	No	No	No	No	0	339	19.25
653	Caucasian	50	F	32.5963718820862	STEMI	2VD	PCI	Yes	Yes	Yes	Yes, current	No	No	No	No	No	Yes	No	Yes	Yes	0	872	7
654	Caucasian	61	F	29.0532879818594	STEMI	2VD	PCI	No	No	Yes	Yes, current	No	No	No	No	No	Yes	No	No	No	0	890	2
655	Caucasian	75	M	24.6181037747759	STEMI	2VD	PCI	No	No	No	Yes, current	No	No	No	No	No	No	No	No	No	0	463	18.5
656	Caucasian	47	M	23.0400201994698	STEMI	1VD	PCI	No	No	Yes	Yes, current	No	No	No	No	No	Yes	No	No	No	0	332	10
657	Caucasian	45	M	24.3024870597147	STEMI	2VD	PCI	No	No	No	Non-smoker	No	No	No	No	No	No	No	No	No	0	526	16.5
658	Caucasian	64	F	22.0317256849864	STEMI	1VD	PCI	No	No	No	Yes, current	No	No	No	No	No	No	No	No	No	0	929	2
659	Caucasian	62	F	22.6757369614512	STEMI	2VD	PCI	No	No	No	Yes, current	No	No	No	No	No	No	No	No	No	0	487	11
660	Caucasian	57	M	25.9630479410699	STEMI	1VD	PCI	No	No	No	Non-smoker	No	No	No	No	No	No	No	No	No	0	395	11
661	Caucasian	69	M	28.0600189035917	STEMI	3VD	PCI	No	NA	Yes	NA	No	No	No	No	No	Yes	Yes	No	Yes	0	407	8
662	Caucasian	43	M	29.6296296296296	STEMI	1VD	PCI	No	No	No	Yes, current	No	No	No	No	No	No	No	No	No	0	863	6
663	Caucasian	43	M	26.5614727153189	STEMI	1VD	PCI	No	No	Yes	Yes, current	No	No	No	No	No	No	Yes	No	No	0	910	10.5
664	Caucasian	57	M	26.8817204301075	STEMI	3VD	PCI	No	Yes	No	Yes, current	No	No	No	No	No	No	No	No	Yes	0	320	11
665	Caucasian	68	M	24.2214532871972	STEMI	1VD	PCI	No	Yes	No	Yes, quit	No	Yes	No	No	No	Yes	Yes	Yes	No	0	923	19.5
666	Caucasian	58	M	23.3843537414966	STEMI	2VD	PCI	No	Yes	Yes	Yes, quit	No	No	No	Yes	Yes	Yes	Yes	Yes	Yes	0	833	18
667	Caucasian	76	M	25.9259259259259	STEMI	2VD	PCI	No	Yes	No	Non-smoker	No	No	No	Yes	Yes	Yes	Yes	Yes	Yes	0	462	15
668	Caucasian	65	M	20.2335530119089	STEMI	1VD	PCI	No	No	No	Non-smoker	No	No	No	No	No	Yes	Yes	Yes	No	0	925	3
669	Caucasian	75	M	24.4897959183673	STEMI	3VD	PCI	No	No	No	Yes, quit	No	No	No	No	No	No	No	No	No	0	832	21
670	Caucasian	80	M	23.7021620996647	STEMI	2VD	PCI	No	No	No	Non-smoker	No	No	No	No	No	Yes	No	No	No	0	768	5
671	Caucasian	64	M	25.5937370619895	STEMI	3VD	PCI	No	Yes	No	Non-smoker	No	No	No	No	No	No	No	No	No	0	757	14.5
672	Caucasian	74	M	26.8274207802045	STEMI	2VD	PCI	No	Yes	No	Yes, quit	No	No	No	No	No	No	No	Yes	No	0	751	23.5
673	Caucasian	65	M	27.4692816635161	STEMI	1VD	PCI	No	No	No	Non-smoker	No	No	No	No	No	Yes	No	No	No	0	878	24.5
674	Caucasian	54	M	24.1632653061224	STEMI	2VD	PCI	No	No	No	Yes, current	No	No	No	No	No	No	No	No	No	0	570	8
675	Caucasian	56	M	34.3310133890952	STEMI	2VD	PCI	No	Yes	No	Yes, quit	No	No	No	No	No	No	No	No	Yes	0	520	16.5
676	Caucasian	49	M	28.3675236644868	STEMI	1VD	PCI	No	No	No	Yes, current	No	No	No	No	No	No	No	No	No	0	792	14.25
677	Caucasian	75	M	NA	STEMI	1VD	PCI	Yes	No	No	Non-smoker	No	No	No	No	No	Yes	No	No	Yes	1	21	18
678	Caucasian	79	M	27.1739130434783	STEMI	3VD	PCI	No	No	No	Yes, quit	No	No	No	No	No	Yes	No	No	No	0	465	27.5
679	Caucasian	54	M	27.1707711874205	STEMI	2VD	PCI	No	No	Yes	Non-smoker	No	No	No	No	No	No	No	No	No	0	413	17.5
680	Caucasian	62	M	36.1394557823129	STEMI	1VD	PCI	No	Yes	Yes	Yes, current	No	No	No	No	No	Yes	Yes	Yes	Yes	0	413	6.5
681	Caucasian	62	F	21.2183171945527	STEMI	3VD	PCI	No	Yes	NA	Yes, current	No	No	No	No	No	Yes	No	No	No	0	646	36.5
682	Caucasian	55	M	37.5510204081633	STEMI	2VD	PCI	No	Yes	Yes	Yes, quit	No	No	No	No	No	Yes	No	No	No	0	600	9
683	Caucasian	73	F	26.1751945211374	STEMI	3VD	PCI	No	No	No	Non-smoker	No	No	No	No	No	No	No	No	No	0	883	11
684	Caucasian	65	M	26.643598615917	STEMI	2VD	PCI	No	No	No	Yes, current	No	No	No	No	No	Yes	No	No	No	0	860	9
685	Caucasian	64	M	31.8480642804967	STEMI	2VD	PCI	No	No	No	Non-smoker	No	No	No	No	No	No	No	No	No	0	437	21.5
686	Caucasian	40	M	27.9597598750034	STEMI	1VD	PCI	No	No	No	Yes, quit	No	No	No	No	No	No	No	No	No	0	409	17.75
687	Caucasian	48	M	30.6425356698267	STEMI	2VD	PCI	No	Yes	No	Yes, current	No	No	No	No	No	No	No	No	No	0	516	5
688	Caucasian	57	M	34.8765432098765	STEMI	3VD	PCI	Yes	Yes	Yes	Yes, quit	No	Yes	No	Yes	Yes	Yes	Yes	Yes	Yes	0	461	30.25
689	Caucasian	59	M	26.6666666666667	STEMI	2VD	PCI	No	No	No	Yes, current	No	No	No	No	No	No	No	No	No	0	938	11.5
690	Caucasian	70	F	24.2439184746877	STEMI	1VD	PCI	No	No	No	Yes, current	No	No	No	No	No	Yes	No	Yes	No	0	897	12
691	Caucasian	47	M	33.2409972299169	STEMI	1VD	PCI	No	No	Yes	NA	No	No	No	No	No	Yes	No	No	No	0	376	11
692	Caucasian	52	M	28.9647346890024	STEMI	1VD	PCI	No	Yes	No	Non-smoker	No	No	No	No	No	No	No	No	No	0	486	17.75
693	Caucasian	56	M	21.6049382716049	STEMI	1VD	PCI	No	Yes	Yes	NA	No	No	No	No	No	No	No	No	No	0	923	4
694	Caucasian	70	M	29.0657439446367	STEMI	1VD	PCI	No	Yes	No	Non-smoker	No	No	No	No	No	No	No	No	No	0	898	7
695	Caucasian	41	M	26.8744961031981	STEMI	1VD	PCI	No	No	Yes	Yes, current	No	No	No	No	No	No	No	No	No	0	873	9
696	Caucasian	52	M	26.2772850786825	STEMI	1VD	PCI	No	Yes	Yes	Yes, quit	No	No	No	No	No	No	Yes	No	Yes	0	828	8
697	Caucasian	45	M	24.9307479224377	STEMI	1VD	PCI	No	No	No	Yes, current	NA	NA	NA	No	No	No	No	No	No	0	333	27.5
698	Caucasian	78	M	23.1206235962479	STEMI	2VD	PCI	No	No	No	Non-smoker	No	No	No	No	No	No	No	Yes	No	0	814	18.5
699	Caucasian	62	F	30.1162131519274	STEMI	1VD	PCI	No	No	Yes	Yes, quit	No	No	No	No	No	No	No	No	No	0	796	3.5
700	Caucasian	59	M	25.8264462809917	STEMI	3VD	PCI	Yes	Yes	Yes	Yes, quit	Yes	No	No	No	No	Yes	Yes	No	No	0	765	21.75
701	Indian	51	M	23.9853076216713	STEMI	2VD	PCI	Yes	Yes	No	Yes, current	No	No	No	No	No	No	No	No	No	0	1742	25
702	Indian	46	M	24.8015873015873	STEMI	1VD	PCI	No	No	Yes	Yes, current	No	No	No	No	No	No	No	No	No	0	1807	6
703	Indian	40	M	NA	STEMI	1VD	PCI	Yes	Yes	Yes	NA	No	No	No	No	No	No	No	No	No	0	1604	11
704	Indian	36	M	NA	STEMI	2VD	PCI	No	No	Yes	Yes, current	No	No	No	No	No	No	No	No	No	0	1292	24.5
705	Indian	46	M	26.4380708219837	STEMI	2VD	PCI	Yes	No	Yes	Non-smoker	No	No	No	No	No	No	No	No	No	0	1288	22
706	Indian	52	M	31.244992789617	STEMI	1VD	PCI	No	No	No	Yes, current	No	No	No	No	No	No	No	No	No	0	1447	16.5
707	Indian	61	F	24.9198853094957	STEMI	2VD	PCI	No	No	Yes	Non-smoker	No	No	No	No	No	No	No	No	No	0	967	3.5
708	Indian	40	M	27.2443225118122	STEMI	2VD	PCI	No	No	No	Yes, current	No	No	No	No	No	No	No	No	No	0	1572	19
709	Indian	38	M	27.3313508637108	STEMI	1VD	PCI	Yes	Yes	Yes	NA	No	No	No	Yes	NA	No	No	No	No	0	1131	11
710	Indian	53	M	26.5556876734047	STEMI	1VD	PCI	Yes	Yes	Yes	NA	No	No	No	No	No	No	Yes	No	No	0	462	23.5
711	Indian	39	M	30.284352399737	STEMI	1VD	PCI	No	No	No	Yes, current	No	No	No	No	No	No	No	No	No	0	1950	13.5
712	Chinese	53	M	21.5198141965452	STEMI	1VD	PCI	No	No	Yes	Yes, current	No	No	No	No	No	No	No	No	No	0	457	17
713	Chinese	55	M	25.6690127592307	STEMI	3VD	PCI	No	No	No	Yes, current	No	No	No	No	No	No	No	No	No	0	624	10
714	Indian	46	M	24.2214532871972	STEMI	2VD	PCI	No	No	Yes	Yes, current	No	No	No	No	No	No	No	No	No	0	615	22
715	Indian	38	M	24.8691630492109	STEMI	1VD	PCI	No	No	Yes	NA	No	No	No	No	No	No	No	No	No	0	1971	13
716	Indian	39	M	22.3875432525952	STEMI	1VD	PCI	No	Yes	No	NA	No	No	No	No	No	No	No	No	No	0	1232	9.25
717	Indian	40	M	23.4375	STEMI	1VD	PCI	No	No	No	Yes, current	No	No	No	No	No	No	No	No	No	0	582	11.5
718	Indian	46	M	28.671875	STEMI	1VD	PCI	Yes	No	Yes	Non-smoker	No	No	No	No	No	No	No	No	No	0	650	21
719	Indian	47	M	24.2214532871972	STEMI	2VD	PCI	No	Yes	Yes	NA	No	No	No	No	No	No	No	No	No	0	1234	12.25
720	Indian	53	M	25.051652892562	STEMI	2VD	PCI	Yes	No	No	Yes, current	No	No	No	Yes	No	No	No	No	No	0	1955	20
721	Indian	37	M	23.4375	STEMI	1VD	PCI	No	No	Yes	Yes, current	No	No	No	No	No	No	No	No	No	0	1763	9.5
722	Indian	43	M	NA	STEMI	3VD	PCI	No	No	No	Yes, current	No	No	No	No	No	No	No	No	No	1	0	27.5
723	Indian	70	F	27.5482093663912	STEMI	1VD	PCI	Yes	No	No	NA	No	No	No	No	No	No	No	No	No	1	4	15.5
724	Indian	70	M	25.7629805786762	STEMI	1VD	PCI	No	No	No	Yes, current	No	No	No	No	No	No	No	No	No	0	1440	13.5
725	Indian	44	M	22.4913494809689	STEMI	1VD	PCI	No	No	No	Yes, current	No	No	No	No	No	No	No	No	No	0	1457	19
726	Indian	46	M	21.6134879108102	STEMI	1VD	PCI	Yes	No	No	NA	No	No	No	No	No	No	No	No	No	0	1870	22.25
727	Indian	42	M	24.7939536951541	STEMI	2VD	PCI	No	No	No	Yes, current	No	No	No	No	No	No	No	No	No	0	1108	11.5
728	Indian	31	M	20.619253650622	STEMI	1VD	PCI	No	No	No	Yes, current	No	No	No	No	No	No	No	No	No	0	551	19.75
729	Chinese	58	M	22.3538480262891	STEMI	3VD	PCI	No	Yes	No	Yes, current	No	No	No	No	No	No	No	No	No	0	731	13.5
730	Chinese	62	M	22.2222222222222	STEMI	2VD	PCI	No	Yes	No	Non-smoker	No	No	No	No	No	No	No	No	No	0	227	17.5
731	Chinese	81	F	18.0534707290357	STEMI	2VD	PCI	Yes	Yes	No	Non-smoker	No	No	No	No	No	No	Yes	No	Yes	0	763	19
732	Malay	65	M	31.3777777777778	STEMI	3VD	PCI	Yes	Yes	Yes	Non-smoker	No	No	No	No	No	No	No	No	Yes	0	790	26
733	Chinese	83	M	20.3695845067706	STEMI	2VD	PCI	No	No	No	Yes, quit	No	No	No	No	No	No	No	No	No	0	491	24
734	Indian	64	F	21.8942901234568	STEMI	3VD	PCI	Yes	Yes	Yes	NA	No	No	No	No	No	No	No	No	No	0	1641	18
735	Chinese	57	M	27.3261721585136	STEMI	3VD	PCI	Yes	Yes	Yes	Yes, quit	No	No	No	No	No	No	No	Yes	No	0	636	26.5
736	Malay	54	M	35.7488615583205	STEMI	2VD	PCI	Yes	Yes	Yes	NA	No	No	No	No	No	No	Yes	Yes	Yes	0	814	11.5
737	Malay	53	M	NA	STEMI	1VD	PCI	No	Yes	No	Yes, current	No	No	No	Yes	Yes	Yes	Yes	Yes	Yes	0	973	3.5
738	Malay	49	M	27.8158817253467	STEMI	3VD	PCI	Yes	Yes	Yes	Yes, current	No	No	No	No	No	No	No	No	No	0	835	23.5
739	Malay	49	M	27.3257725180802	STEMI	1VD	PCI	No	Yes	Yes	Yes, current	No	No	No	No	No	No	No	No	No	0	866	23
740	Malay	47	M	30.5908599242834	STEMI	1VD	PCI	Yes	No	Yes	Yes, current	No	No	No	No	No	No	Yes	No	No	0	464	8.5
741	Indian	45	F	26.7578125	STEMI	1VD	PCI	Yes	Yes	Yes	Non-smoker	No	No	No	Yes	Yes	Yes	Yes	No	Yes	1	150	12.5
742	Malay	56	M	23.0315188457235	STEMI	1VD	PCI	No	No	Yes	Non-smoker	No	No	No	No	No	No	No	No	No	0	883	8.5
743	Indian	78	F	NA	STEMI	1VD	PCI	Yes	No	Yes	Non-smoker	No	No	No	No	No	No	No	No	No	0	1568	7
744	Malay	77	M	23.5078053259871	STEMI	3VD	PCI	Yes	Yes	Yes	NA	No	Yes	No	Yes	No	No	No	No	No	1	47	42.75
745	Indian	47	M	33.0578512396694	STEMI	1VD	PCI	Yes	No	Yes	Yes, current	No	No	No	No	No	No	No	No	No	0	949	11
746	Malay	42	M	21.2540182890671	STEMI	1VD	PCI	No	No	No	Yes, current	No	No	No	No	No	No	No	No	No	0	713	14.75
747	Chinese	40	M	23.5576750690236	STEMI	2VD	PCI	No	Yes	Yes	Yes, current	No	No	No	No	No	No	No	No	Yes	0	620	23.5
748	Malay	37	M	25.1392738165225	STEMI	1VD	PCI	Yes	Yes	Yes	Yes, current	No	No	No	No	No	No	No	No	No	0	970	9.5
749	Malay	30	M	22.6997245179063	STEMI	1VD	PCI	No	No	No	Yes, current	No	No	No	No	No	No	No	No	No	0	803	14.5
750	Indian	57	M	24.4899422711463	STEMI	3VD	PCI	Yes	Yes	Yes	Non-smoker	No	Yes	NA	No	No	Yes	Yes	Yes	No	1	3	12.25
751	Chinese	60	M	29.8046875	STEMI	1VD	PCI	No	No	Yes	Yes, current	No	No	No	No	No	No	No	No	No	0	540	9.5
752	Chinese	59	M	24.2214532871972	STEMI	3VD	PCI	Yes	No	Yes	Non-smoker	No	No	No	No	No	No	No	No	No	0	557	21
753	Indian	82	M	24.2214532871972	STEMI	2VD	PCI	Yes	Yes	Yes	Yes, quit	No	No	Yes	Yes	Yes	No	Yes	Yes	Yes	1	186	28.5
754	Indian	61	M	21.7876264128495	STEMI	3VD	PCI	Yes	Yes	Yes	NA	No	No	No	Yes	Yes	No	No	No	No	0	1622	26.5
755	Malay	63	M	22.4426078971534	STEMI	1VD	PCI	No	No	No	Yes, quit	No	No	No	No	No	No	No	No	No	0	572	16
756	Indian	63	M	26.6413281221987	STEMI	3VD	PCI	Yes	No	Yes	Non-smoker	No	No	No	No	No	No	No	No	No	0	1479	26
757	Chinese	75	F	22.1165279429251	STEMI	2VD	PCI	Yes	Yes	Yes	NA	No	No	No	Yes	No	Yes	No	Yes	Yes	0	582	25
758	Indian	62	F	26.9939850359431	STEMI	1VD	PCI	No	No	Yes	NA	No	No	No	No	No	No	No	No	No	0	1735	25
759	Indian	55	M	22.3031406463359	STEMI	3VD	PCI	No	No	Yes	Yes, quit	No	No	No	No	No	Yes	Yes	Yes	Yes	0	1317	34.75
760	Indian	57	M	27.458654210327	STEMI	1VD	PCI	No	No	No	Yes, current	No	No	No	No	No	No	No	No	No	0	636	20
761	Malay	56	M	35.2043036272299	STEMI	3VD	PCI	No	Yes	Yes	Yes, current	No	No	No	No	No	No	No	No	No	0	713	24.5
762	Chinese	56	M	28.6160646242951	STEMI	3VD	PCI	Yes	Yes	Yes	Yes, current	No	No	No	No	No	No	No	No	Yes	0	629	32
763	Indian	54	M	27.1441689623508	STEMI	1VD	PCI	Yes	Yes	Yes	Yes, current	No	No	No	No	No	No	Yes	Yes	Yes	0	1682	11
764	Indian	52	M	26.1005228537696	STEMI	1VD	PCI	No	No	Yes	Yes, current	No	No	No	No	No	No	No	No	No	0	2008	11.5
765	Malay	53	M	26.4235698242833	STEMI	2VD	PCI	Yes	Yes	Yes	Non-smoker	No	No	No	No	No	No	No	Yes	No	0	1071	14.5
766	Chinese	59	M	29.2495282334156	STEMI	2VD	PCI	No	Yes	Yes	Non-smoker	No	No	No	Yes	Yes	No	Yes	No	No	0	467	21.25
767	Indian	51	F	27.1350025711008	STEMI	1VD	PCI	No	No	Yes	NA	No	No	No	No	No	No	No	No	No	0	1080	10
768	Indian	48	M	25.0173010380623	STEMI	1VD	PCI	No	No	No	Yes, current	No	No	No	No	No	No	No	No	No	0	1862	21
769	Chinese	50	M	32.1119524067063	STEMI	1VD	PCI	No	Yes	Yes	Yes, current	No	No	No	No	No	No	Yes	No	No	0	452	23
770	Malay	49	F	25.6567694399368	STEMI	2VD	PCI	Yes	Yes	Yes	NA	No	Yes	No	No	No	Yes	Yes	Yes	No	1	1	35.5
771	Indian	47	M	26.8359375	STEMI	2VD	PCI	No	No	Yes	Yes, quit	No	No	No	No	No	No	No	No	No	0	1023	16
772	Malay	47	M	29.2378328741965	STEMI	2VD	PCI	No	Yes	Yes	Yes, current	No	No	No	No	No	No	No	No	Yes	0	486	11
773	Malay	47	M	29.5316804407714	STEMI	3VD	PCI	No	No	No	Yes, current	No	No	No	No	No	No	No	No	No	0	615	16.75
774	Malay	45	M	25.4192780364833	STEMI	2VD	PCI	No	Yes	No	Yes, current	No	No	No	No	No	No	No	No	No	0	1038	11.5
775	Malay	46	M	29.2421086364365	STEMI	3VD	PCI	No	Yes	No	Yes, current	No	No	No	No	No	No	No	No	No	0	605	7.75
776	Indian	44	M	25.7439446366782	STEMI	1VD	PCI	Yes	Yes	Yes	Yes, current	No	No	No	No	No	No	No	No	Yes	0	569	5
777	Malay	45	M	27.8400897292101	STEMI	2VD	PCI	No	No	No	Yes, current	No	No	No	No	No	No	No	No	No	0	482	26.5
778	Indian	56	M	24.390243902439	STEMI	1VD	PCI	Yes	Yes	No	NA	Yes	No	Yes	No	No	Yes	Yes	No	Yes	0	1870	12.5
779	Indian	54	M	18.645344042454	STEMI	1VD	PCI	No	No	Yes	Yes, current	No	No	No	No	No	No	No	No	No	0	1287	4
780	Indian	49	M	19.7427126710292	STEMI	1VD	PCI	No	No	No	Yes, current	No	No	No	No	No	No	No	No	No	0	592	17.5
781	Indian	47	M	22.9209710743802	STEMI	1VD	PCI	No	No	Yes	Yes, quit	No	No	No	Yes	Yes	No	No	No	No	0	732	10.5
782	Malay	40	M	26.6954193932183	STEMI	2VD	PCI	Yes	No	Yes	Yes, current	No	No	No	No	No	No	No	No	No	0	936	24.5
783	Chinese	39	F	26.3157894736842	STEMI	1VD	PCI	Yes	No	Yes	Yes, current	No	No	No	No	No	No	No	No	No	0	438	9.5
784	Chinese	63	M	21.7012628828567	STEMI	1VD	PCI	No	No	No	Non-smoker	No	No	No	No	No	No	No	No	No	0	516	10.5
785	Indian	59	M	26.4348803096033	STEMI	2VD	PCI	No	Yes	Yes	Yes, current	No	Yes	No	Yes	Yes	No	No	No	No	0	550	27
786	Chinese	70	M	23.1528523733488	STEMI	1VD	PCI	No	Yes	Yes	Yes, current	No	No	No	Yes	Yes	Yes	Yes	Yes	Yes	0	561	23
787	Indian	57	M	38.0527210884354	STEMI	3VD	PCI	Yes	Yes	Yes	NA	No	No	No	No	No	No	No	No	No	0	1524	20.5
788	Malay	68	F	29.2	STEMI	3VD	PCI	No	Yes	Yes	NA	No	No	No	No	No	No	Yes	Yes	No	0	760	10.5
789	Chinese	77	F	14.9092383225981	STEMI	1VD	PCI	No	Yes	No	Non-smoker	No	No	No	No	No	No	Yes	No	Yes	0	549	5.5
790	Chinese	63	M	22.4913494809689	STEMI	1VD	PCI	No	Yes	Yes	Yes, current	No	No	No	No	No	No	No	No	No	0	510	14.5
791	Malay	56	M	21.2305720237141	STEMI	2VD	PCI	No	Yes	Yes	NA	No	Yes	Yes	No	No	Yes	Yes	Yes	No	0	983	12.5
792	Malay	55	M	26.6057511421661	STEMI	2VD	PCI	Yes	No	Yes	Yes, current	No	No	No	No	No	No	Yes	No	No	0	646	25
793	Malay	54	M	34.537037037037	STEMI	2VD	PCI	Yes	No	No	Yes, current	No	No	No	No	No	No	No	No	No	0	1071	28
794	Malay	54	M	28.1126949726809	STEMI	2VD	PCI	No	No	Yes	Yes, current	No	No	No	No	No	No	No	No	No	0	839	12
795	Chinese	55	M	22.3568820806203	STEMI	3VD	PCI	No	Yes	Yes	Yes, current	No	No	No	No	No	No	No	No	Yes	0	538	11
796	Chinese	54	M	26.0051117692401	STEMI	1VD	PCI	Yes	Yes	Yes	Yes, current	No	No	No	No	No	No	Yes	Yes	Yes	0	569	17.75
797	Malay	51	M	23.7332384003797	STEMI	2VD	PCI	Yes	Yes	Yes	Yes, current	No	No	No	No	No	No	Yes	No	Yes	0	704	6
798	Chinese	50	M	25.6489176156766	STEMI	3VD	PCI	No	No	Yes	Yes, current	No	No	No	No	No	No	No	No	No	0	626	7
799	Malay	48	M	30.1102788964583	STEMI	3VD	PCI	Yes	Yes	Yes	Yes, current	No	No	No	No	No	No	No	No	No	0	1024	22.25
800	Malay	48	M	25.3515413737155	STEMI	2VD	PCI	Yes	No	No	Yes, current	No	No	No	No	No	No	No	No	No	0	866	22
801	Malay	46	M	35.4207758053912	STEMI	2VD	PCI	Yes	Yes	Yes	Yes, current	No	No	No	Yes	Yes	Yes	Yes	Yes	Yes	0	969	19
802	Indian	41	M	39.7923875432526	STEMI	1VD	PCI	Yes	No	Yes	Yes, current	No	No	No	No	No	No	Yes	No	No	0	532	2
803	Chinese	63	M	26.078971533517	STEMI	1VD	PCI	Yes	Yes	No	Yes, current	No	No	No	No	No	No	No	No	No	0	681	13
804	Malay	60	M	25.390625	STEMI	1VD	PCI	No	No	No	Yes, current	No	No	No	No	No	No	No	No	No	0	661	4
805	Malay	62	F	23.4375	STEMI	3VD	PCI	Yes	No	No	NA	No	No	No	No	No	No	No	No	No	1	0	24.25
806	Chinese	87	F	21.9570639151059	STEMI	3VD	PCI	No	Yes	Yes	NA	No	No	No	No	No	No	No	No	Yes	0	444	18
807	Chinese	64	M	20.7612456747405	STEMI	2VD	PCI	No	Yes	No	Yes, current	No	No	No	No	No	No	No	No	No	0	639	5.25
808	Indian	65	M	27.5305565444405	STEMI	1VD	PCI	Yes	No	Yes	Yes, current	No	No	No	No	No	No	Yes	No	No	0	709	11.5
809	Indian	74	M	32.4100370877744	STEMI	3VD	PCI	Yes	Yes	Yes	Yes, quit	No	No	No	No	No	No	Yes	Yes	Yes	0	480	17
810	Chinese	55	F	20.1530612244898	STEMI	2VD	PCI	No	No	No	Yes, current	No	No	No	No	No	No	No	No	No	0	726	24.25
811	Malay	54	M	27.34375	STEMI	1VD	PCI	No	No	Yes	NA	No	No	No	No	No	No	No	No	No	0	740	18
812	Chinese	53	M	42.1006944444444	STEMI	2VD	PCI	No	Yes	Yes	NA	No	No	No	No	No	No	No	No	No	0	857	23.5
813	Malay	53	M	26.8050297458085	STEMI	2VD	PCI	No	No	No	Yes, current	No	No	No	No	No	No	No	No	No	0	828	18
814	Malay	52	M	27.681164616874	STEMI	2VD	PCI	Yes	Yes	Yes	Yes, current	No	No	No	No	No	No	No	No	No	0	666	26.25
815	Malay	52	M	33.0234173064311	STEMI	1VD	PCI	Yes	Yes	No	Yes, current	No	No	No	No	No	No	No	No	No	0	820	18.5
816	Malay	51	M	32.2063771831437	STEMI	1VD	PCI	No	Yes	Yes	Yes, current	No	No	No	No	No	No	Yes	No	Yes	0	852	15
817	Malay	49	M	32.1777777777778	STEMI	3VD	PCI	No	No	No	Yes, current	No	No	No	No	No	No	No	No	No	0	1410	38
818	Malay	48	M	25.7116620752984	STEMI	1VD	PCI	No	No	No	Yes, current	No	No	No	No	No	No	No	No	No	0	663	13
819	Indian	45	M	24.4260789715335	STEMI	2VD	PCI	Yes	Yes	Yes	NA	No	No	No	No	No	Yes	Yes	No	Yes	0	2006	19.5
820	Chinese	49	M	36.2534435261708	STEMI	2VD	PCI	No	Yes	Yes	NA	No	No	No	No	No	No	No	No	No	0	743	11
821	Malay	48	M	27.3981756824485	STEMI	3VD	PCI	No	No	Yes	Yes, current	No	No	No	Yes	Yes	No	No	No	No	1	0	35.5
822	Malay	48	M	32.6661381952702	STEMI	3VD	PCI	Yes	Yes	Yes	NA	No	No	No	No	No	No	Yes	Yes	Yes	0	567	25.25
823	Indian	44	M	24.4897959183673	STEMI	1VD	PCI	No	No	No	Yes, current	No	No	No	No	No	No	No	No	No	0	843	14.5
824	Malay	57	M	24.7720967102656	STEMI	2VD	PCI	No	Yes	Yes	Yes, current	No	No	No	No	No	No	No	No	No	0	880	6.5
825	Chinese	55	M	28.2122448979592	STEMI	3VD	PCI	No	No	Yes	NA	No	No	No	No	No	No	No	No	No	0	534	21.5
826	Malay	44	M	26.0676252285847	STEMI	1VD	PCI	No	No	Yes	Yes, current	No	No	No	No	No	No	No	No	No	0	573	20
827	Malay	44	M	19.8176773682124	STEMI	1VD	PCI	No	No	Yes	Yes, current	No	No	No	No	No	No	No	No	No	0	918	5
828	Indian	59	M	24.4246303917086	STEMI	1VD	PCI	Yes	No	Yes	Non-smoker	No	No	No	No	No	No	Yes	No	Yes	0	1122	8
829	Chinese	73	M	28.6011857074187	STEMI	2VD	PCI	No	Yes	Yes	Non-smoker	No	No	No	No	No	No	No	Yes	No	0	482	28
830	Malay	65	F	26.2890989492474	STEMI	1VD	PCI	No	Yes	Yes	NA	No	No	No	No	No	No	No	No	No	0	466	23
831	Malay	74	M	20.8116545265349	STEMI	2VD	PCI	No	No	No	Yes, current	No	No	No	No	No	No	No	No	No	0	1456	24.5
832	Malay	63	M	24.2214532871972	STEMI	1VD	PCI	No	Yes	Yes	Yes, current	No	No	No	No	No	No	No	No	No	0	716	10
833	Chinese	55	M	NA	STEMI	2VD	PCI	No	No	No	Yes, current	No	No	No	No	No	No	No	No	No	1	0	32.75
834	Malay	54	M	20.5693296602388	STEMI	2VD	PCI	No	No	No	Yes, current	No	No	No	No	No	No	No	No	No	0	829	16.5
835	Chinese	52	M	25.4702689054412	STEMI	1VD	PCI	Yes	Yes	No	Yes, current	No	No	No	No	No	No	No	No	No	0	842	13
836	Malay	51	M	32.0073159579332	STEMI	1VD	PCI	No	No	Yes	Yes, current	No	No	No	Yes	Yes	No	No	No	No	0	520	9.75
837	Malay	50	M	28.4409549751642	STEMI	3VD	PCI	Yes	No	Yes	Yes, current	No	No	No	No	Yes	No	No	No	No	0	474	32.5
838	Malay	47	M	23.125	STEMI	3VD	PCI	No	Yes	Yes	Yes, current	No	No	No	No	No	No	No	No	No	0	562	10.5
839	Chinese	46	M	24.2214532871972	STEMI	2VD	PCI	No	No	No	Yes, quit	No	No	No	No	No	No	No	No	No	0	689	19
840	Chinese	73	M	20.3427977839335	STEMI	3VD	PCI	No	Yes	Yes	Yes, current	No	No	No	Yes	Yes	No	Yes	Yes	No	0	535	21.5
841	Indian	61	M	28.7962962962963	STEMI	3VD	PCI	No	No	No	Yes, current	No	Yes	No	No	No	Yes	Yes	No	No	0	1099	17
842	Chinese	58	M	20.5693296602388	STEMI	2VD	PCI	No	No	Yes	Yes, current	No	No	No	No	No	No	No	No	No	0	581	6
843	Indian	47	M	20.62970677776	STEMI	1VD	PCI	Yes	Yes	Yes	NA	No	No	No	No	No	No	Yes	No	No	0	1671	16
844	Indian	61	M	NA	STEMI	3VD	PCI	Yes	Yes	No	Yes, current	No	No	No	No	No	No	No	No	Yes	1	827	19
845	Chinese	43	M	17.9591836734694	STEMI	1VD	PCI	No	No	No	NA	No	No	No	No	No	No	No	No	No	0	762	6.5
846	Chinese	41	M	30.0726410478377	STEMI	2VD	PCI	No	No	No	Yes, current	No	No	No	Yes	Yes	No	No	No	No	0	722	13.5
847	Indian	38	M	27.34375	STEMI	1VD	PCI	No	No	Yes	Yes, current	No	No	No	No	No	No	No	No	No	0	1342	9.5
848	Indian	36	M	25.3411306042885	STEMI	2VD	PCI	No	No	No	Non-smoker	No	No	No	No	No	No	No	No	No	0	1515	25.5
849	Chinese	59	M	24.65483234714	STEMI	2VD	PCI	No	No	No	Yes, current	No	No	No	No	No	No	No	No	No	0	749	18.5
850	Indian	68	M	25.8475290942823	STEMI	2VD	PCI	Yes	Yes	Yes	Non-smoker	No	No	No	No	No	No	No	No	No	0	1448	16
851	Indian	58	M	31.1365945710553	STEMI	2VD	PCI	Yes	Yes	Yes	Yes, current	No	No	No	No	No	No	No	No	No	0	1515	11
852	Chinese	64	F	31.3048961758479	STEMI	1VD	PCI	No	No	No	Yes, current	No	No	No	No	No	No	No	No	No	0	744	25.5
853	Chinese	70	F	NA	STEMI	3VD	PCI	Yes	Yes	No	NA	No	Yes	No	No	No	Yes	Yes	No	Yes	1	0	26
854	Chinese	72	M	24.2905933799355	STEMI	1VD	PCI	No	Yes	No	Non-smoker	No	No	No	No	No	No	No	No	No	0	934	10
855	Indian	61	M	27.9301935680536	STEMI	2VD	PCI	No	Yes	Yes	Yes, current	No	No	No	Yes	Yes	Yes	Yes	Yes	Yes	0	482	10.5
856	Chinese	57	M	20.7612456747405	STEMI	3VD	PCI	No	No	Yes	Yes, current	No	No	No	No	No	No	No	No	No	0	663	20
857	Malay	54	M	24.2701247165533	STEMI	3VD	PCI	Yes	No	No	Yes, current	No	No	No	No	No	No	No	No	No	0	697	17.5
858	Malay	55	F	29.3198840754263	STEMI	2VD	PCI	Yes	Yes	Yes	NA	No	No	No	No	No	No	Yes	No	Yes	0	753	28
859	Malay	53	M	31.2817535201045	STEMI	3VD	PCI	Yes	Yes	Yes	Yes, quit	No	No	No	Yes	Yes	No	No	No	No	0	853	26
860	Indian	50	F	34.5318618725525	STEMI	1VD	PCI	Yes	No	No	NA	No	No	No	No	No	No	No	No	No	0	2003	22
861	Malay	51	M	24.2214532871972	STEMI	1VD	PCI	Yes	No	Yes	Yes, current	No	No	No	No	No	No	No	No	No	0	442	5
862	Malay	45	M	24.2274603603256	STEMI	3VD	PCI	No	No	Yes	NA	No	No	No	No	No	No	No	No	No	0	895	17
863	Chinese	66	M	31.1111111111111	STEMI	1VD	PCI	Yes	Yes	No	Yes, current	No	No	No	No	No	No	No	No	No	0	551	10.75
864	Chinese	71	F	17.4316472230981	STEMI	1VD	PCI	No	Yes	No	Non-smoker	No	No	No	No	No	No	No	Yes	No	0	725	20
865	Chinese	62	M	24.8061417383589	STEMI	1VD	PCI	No	Yes	Yes	Non-smoker	No	No	No	No	Yes	Yes	Yes	Yes	Yes	0	525	8.5
866	Chinese	45	M	22.3568594104308	STEMI	3VD	PCI	No	No	Yes	Yes, current	No	No	No	No	No	No	No	No	No	0	774	21
867	Chinese	42	M	24.4627343392775	STEMI	2VD	PCI	Yes	No	Yes	Yes, current	No	No	No	No	No	No	No	No	No	0	1138	8.5
868	Chinese	59	M	25.1797207271632	STEMI	2VD	PCI	Yes	Yes	Yes	Yes, quit	No	No	No	Yes	Yes	Yes	Yes	No	Yes	0	545	11
869	Indian	62	M	24.878892733564	STEMI	2VD	PCI	No	Yes	No	NA	No	No	No	No	No	No	No	No	No	0	488	25.5
870	Chinese	73	M	22.1120293847567	STEMI	1VD	PCI	No	Yes	No	Yes, quit	No	No	No	No	No	No	No	No	No	0	662	19.25
871	Chinese	66	M	31.9009194970914	STEMI	2VD	PCI	No	Yes	No	NA	No	No	No	No	No	No	No	No	No	0	591	16.5
872	Chinese	63	M	25.4312908982748	STEMI	3VD	PCI	Yes	Yes	Yes	Yes, current	No	No	No	No	Yes	Yes	Yes	Yes	Yes	0	517	38.5
873	Chinese	70	M	24.0882231171666	STEMI	3VD	PCI	Yes	Yes	Yes	Yes, quit	No	Yes	No	No	No	No	No	No	No	0	751	29.5
874	Chinese	62	F	27.6606510372744	STEMI	3VD	PCI	No	Yes	No	Non-smoker	No	No	No	No	No	No	No	No	Yes	0	459	29.25
875	Chinese	88	M	21.0019195302797	STEMI	3VD	PCI	No	No	No	Yes, current	No	No	No	No	No	No	No	No	No	1	5	14.5
876	Malay	63	M	34.0784616008763	STEMI	2VD	PCI	Yes	No	Yes	Yes, current	No	No	No	No	No	No	No	No	No	0	864	22.5
877	Indian	58	F	44.0983298930381	STEMI	3VD	PCI	Yes	Yes	Yes	Non-smoker	No	No	No	No	No	No	Yes	No	Yes	0	1074	14.5
878	Chinese	57	M	25.422209473269	STEMI	2VD	PCI	Yes	Yes	Yes	NA	No	No	No	Yes	Yes	No	No	No	No	0	639	20.75
879	Indian	56	M	31.25	STEMI	2VD	PCI	No	No	Yes	Non-smoker	No	No	No	No	No	No	No	No	No	0	949	20.5
880	Indian	55	M	23.8751147842057	STEMI	3VD	PCI	Yes	No	Yes	NA	No	No	No	No	No	No	No	No	No	0	737	35.75
881	Indian	54	M	20.7275655614299	STEMI	1VD	PCI	Yes	Yes	Yes	Yes, current	No	No	No	Yes	Yes	No	No	No	No	0	519	10
882	Chinese	53	M	23.9310153870496	STEMI	1VD	PCI	No	No	No	Non-smoker	No	No	No	No	No	No	No	No	No	0	639	8
883	Chinese	52	M	24.2214532871972	STEMI	1VD	PCI	No	Yes	Yes	Yes, current	No	No	No	No	No	No	No	No	No	0	767	15
884	Malay	53	F	30.7517546350765	STEMI	3VD	PCI	No	Yes	Yes	Yes, current	No	No	No	Yes	Yes	No	Yes	No	No	0	625	21.5
885	Malay	50	M	38.2550873257491	STEMI	2VD	PCI	Yes	Yes	Yes	Yes, quit	No	Yes	No	No	No	Yes	Yes	No	No	0	796	3.5
886	Indian	49	F	22.7694383538539	STEMI	1VD	PCI	Yes	No	Yes	NA	No	No	No	No	No	No	Yes	No	No	0	846	9
887	Indian	49	M	25.0995015956112	STEMI	1VD	PCI	No	No	No	NA	No	No	No	No	No	No	No	No	No	1	7	18
888	Malay	49	M	24.2214532871972	STEMI	3VD	PCI	Yes	No	No	Yes, current	No	No	No	No	No	No	No	No	No	0	469	11.5
889	Chinese	44	M	29.7608376062247	STEMI	2VD	PCI	No	No	No	Non-smoker	No	No	No	No	No	No	No	No	No	0	851	17
890	Chinese	69	F	23.8416727749701	STEMI	2VD	PCI	Yes	Yes	Yes	Non-smoker	No	No	No	No	No	No	No	No	No	0	515	25.5
891	Indian	52	M	24.3484224965706	STEMI	2VD	PCI	Yes	Yes	Yes	Yes, current	No	Yes	No	No	No	Yes	Yes	No	No	0	556	13
892	Chinese	64	F	20.0009780429361	STEMI	3VD	PCI	No	Yes	Yes	Non-smoker	No	No	No	No	No	No	Yes	Yes	No	0	756	27.75
893	Malay	44	M	30.1289285592148	STEMI	2VD	PCI	Yes	Yes	Yes	Yes, current	No	No	No	No	No	No	No	No	No	0	512	14
894	Indian	40	M	22.0734126984127	STEMI	1VD	PCI	No	No	Yes	NA	No	No	No	No	No	No	No	No	No	0	907	22.5
895	Indian	37	M	37.3455903476013	STEMI	2VD	PCI	No	Yes	Yes	Yes, current	No	No	No	No	No	No	No	No	No	0	1632	15.5
896	Chinese	35	M	28.9319790704832	STEMI	1VD	PCI	No	No	Yes	Yes, current	No	No	No	No	No	No	No	No	No	0	691	14.75
897	Indian	58	M	19.5340434340773	STEMI	1VD	PCI	No	No	No	NA	No	No	No	No	No	No	No	No	No	0	1748	10
898	Malay	62	M	27.6609698699896	STEMI	2VD	PCI	No	No	Yes	NA	No	No	No	No	No	No	No	No	No	0	663	9
899	Chinese	62	M	22.5895514360501	STEMI	3VD	PCI	No	Yes	Yes	NA	No	No	No	No	No	No	No	No	No	0	623	21
900	Chinese	59	M	27.1441689623508	STEMI	1VD	PCI	Yes	Yes	Yes	NA	No	No	No	No	No	Yes	Yes	Yes	Yes	0	432	12.5
901	Chinese	71	M	21.9097698521567	STEMI	3VD	PCI	No	Yes	Yes	Non-smoker	No	No	No	No	No	No	No	No	No	0	748	27.75
902	Chinese	72	M	24.5616551328481	STEMI	1VD	PCI	No	Yes	No	NA	No	No	No	No	No	No	No	No	Yes	0	600	7
903	Chinese	102	M	16.4101019985698	STEMI	3VD	PCI	No	No	No	Yes, quit	No	No	No	No	Yes	No	Yes	No	No	1	386	20
904	Chinese	79	M	20.7612456747405	STEMI	2VD	PCI	Yes	Yes	No	Yes, current	No	Yes	No	No	No	Yes	Yes	Yes	Yes	0	705	15
905	Chinese	65	M	22.294887039239	STEMI	3VD	PCI	No	No	No	Yes, quit	No	No	No	No	No	No	No	No	No	0	496	19
906	Chinese	76	M	23.2421875	STEMI	2VD	PCI	No	Yes	Yes	Non-smoker	No	No	No	No	No	No	Yes	No	No	0	441	14
907	Chinese	62	M	27.5591836734694	STEMI	2VD	PCI	No	No	No	Non-smoker	No	No	No	No	No	No	No	No	No	0	762	17.5
908	Malay	66	M	23.6614386154678	STEMI	2VD	PCI	No	No	No	Yes, current	No	No	No	No	No	No	No	No	No	1	1	24.5
909	Indian	63	M	25.7093425605536	STEMI	1VD	PCI	No	No	No	Non-smoker	No	No	No	No	No	No	No	No	No	0	756	10.5
910	Indian	63	M	30.0142741406581	STEMI	1VD	PCI	Yes	Yes	Yes	Yes, current	No	No	No	No	No	No	Yes	No	No	0	1026	11.5
911	Malay	74	F	32.0945945945946	STEMI	2VD	PCI	Yes	Yes	Yes	NA	No	No	No	No	No	No	Yes	Yes	Yes	0	669	14.5
912	Indian	61	M	28.7267877295578	STEMI	1VD	PCI	No	No	No	Yes, current	No	No	No	No	No	No	No	No	No	0	2020	10
913	Malay	52	M	22.9853975121687	STEMI	2VD	PCI	No	No	No	Yes, current	No	No	No	No	No	No	No	No	No	0	624	13.5
914	Malay	53	M	25.9515570934256	STEMI	3VD	PCI	No	No	No	Yes, current	No	No	No	No	No	No	No	No	No	0	437	29
915	Malay	50	M	19.1115702479339	STEMI	3VD	PCI	No	No	No	Yes, current	No	No	No	No	No	No	No	No	No	0	491	23
916	Chinese	49	M	53.6772953052395	STEMI	2VD	PCI	Yes	Yes	No	Yes, quit	No	No	No	No	No	No	No	No	Yes	0	530	14
917	Malay	45	M	31.25	STEMI	1VD	PCI	Yes	No	Yes	Yes, current	No	No	No	No	No	No	No	No	No	0	646	16
918	Chinese	68	M	24.6668915500084	STEMI	3VD	PCI	Yes	No	Yes	Yes, current	No	No	No	No	No	No	No	No	No	0	563	14.5
919	Indian	82	M	30.8462766729569	STEMI	3VD	PCI	Yes	Yes	No	NA	No	Yes	No	No	No	No	No	Yes	Yes	1	1	44.75
920	Chinese	76	F	NA	STEMI	2VD	PCI	No	Yes	Yes	Non-smoker	No	No	No	No	No	No	No	No	No	0	476	16
921	Malay	74	F	24.9049510871887	STEMI	1VD	PCI	No	No	Yes	Non-smoker	No	No	No	No	No	No	No	No	No	0	866	23
922	Indian	54	F	27.1968291448811	STEMI	2VD	PCI	Yes	Yes	Yes	NA	No	No	No	No	No	Yes	Yes	Yes	Yes	0	1645	22.5
923	Malay	61	M	29.8643249871445	STEMI	1VD	PCI	No	Yes	Yes	Yes, current	No	No	No	Yes	Yes	Yes	Yes	No	No	0	572	13.75
924	Malay	85	M	22.963842220599	STEMI	2VD	PCI	No	Yes	Yes	Non-smoker	No	No	No	No	No	Yes	No	Yes	No	0	714	20
925	Chinese	57	M	17.578125	STEMI	2VD	PCI	No	No	Yes	Yes, current	No	No	No	No	No	No	No	No	No	0	604	16
926	Malay	57	M	25.1530612244898	STEMI	3VD	PCI	No	Yes	Yes	Yes, current	No	No	No	Yes	Yes	No	No	No	No	0	877	33.75
927	Chinese	54	M	26.3186202445409	STEMI	2VD	PCI	Yes	No	Yes	Non-smoker	No	No	No	No	No	No	No	No	No	0	487	17.5
928	Malay	50	M	NA	STEMI	1VD	PCI	No	No	Yes	Yes, current	No	No	No	No	No	No	No	No	No	0	519	16.25
929	Malay	48	M	25.0995015956112	STEMI	3VD	PCI	No	Yes	Yes	Yes, current	No	No	No	No	No	No	No	No	No	0	632	24.75
930	Malay	46	M	25.3439305435858	STEMI	2VD	PCI	No	No	Yes	Yes, current	No	No	No	No	No	No	Yes	No	No	0	1668	13
931	Indian	49	M	16.514731140177	STEMI	3VD	PCI	No	Yes	Yes	Yes, current	No	No	No	Yes	Yes	No	No	No	No	0	565	5.5
932	Malay	45	M	31.1111111111111	STEMI	1VD	PCI	No	Yes	No	Yes, quit	No	No	No	No	No	No	No	No	No	0	514	7
933	Malay	60	F	27.766208524226	STEMI	2VD	PCI	No	No	No	Non-smoker	No	No	No	No	No	No	No	No	No	0	907	24.5
934	Malay	53	M	24.4244712486217	STEMI	2VD	PCI	No	No	No	Yes, current	No	No	No	No	No	No	No	No	No	0	646	9.5
935	Chinese	67	M	23.8751147842057	STEMI	3VD	PCI	No	Yes	Yes	NA	No	Yes	No	No	No	No	Yes	No	No	1	27	27.25
936	Indian	33	M	25.7618801652893	STEMI	1VD	PCI	No	No	Yes	NA	No	No	No	No	No	No	No	No	No	0	1435	11.5
937	Chinese	29	M	21.4532871972318	STEMI	1VD	PCI	No	No	No	Yes, current	No	No	No	No	No	No	No	No	No	0	688	10
938	Malay	62	M	26.8206102764531	STEMI	2VD	PCI	Yes	No	No	Yes, quit	No	No	No	No	No	No	No	No	No	0	819	15.5
939	Malay	59	M	31.2685901249256	STEMI	1VD	PCI	No	No	Yes	Yes, current	No	No	No	No	No	No	Yes	No	No	0	749	16.5
940	Indian	75	M	23.4859622073219	STEMI	3VD	PCI	Yes	Yes	No	NA	No	No	No	No	No	No	No	No	Yes	1	1	28
941	Malay	58	M	25.6129117143985	STEMI	1VD	PCI	No	Yes	Yes	Non-smoker	No	No	No	No	No	No	No	No	No	0	635	19.75
942	Malay	73	M	NA	STEMI	3VD	PCI	No	Yes	No	Yes, current	No	No	No	Yes	Yes	Yes	Yes	Yes	Yes	1	0	33
943	Malay	66	M	24.2214532871972	STEMI	2VD	PCI	Yes	Yes	NA	NA	No	No	No	No	No	No	No	No	No	1	61	26
944	Chinese	76	F	20.5456936226167	STEMI	3VD	PCI	Yes	Yes	Yes	NA	No	No	No	No	No	No	No	No	No	1	112	29
945	Malay	60	M	27.1536541157963	STEMI	3VD	PCI	Yes	No	Yes	Non-smoker	No	No	No	No	No	No	No	No	No	0	756	24.25
946	Malay	82	F	19.1745799853908	STEMI	1VD	PCI	Yes	Yes	No	NA	No	No	Yes	No	No	No	Yes	No	No	1	156	14
947	Indian	53	M	17.6470588235294	STEMI	1VD	PCI	No	No	No	Yes, current	No	No	No	No	No	No	No	No	No	0	1662	10
948	Malay	48	F	28.5792549306063	STEMI	3VD	PCI	Yes	Yes	No	NA	No	No	No	No	No	No	No	No	No	0	2333	33.25
949	Chinese	52	F	30.7742144476838	STEMI	3VD	PCI	Yes	No	Yes	Non-smoker	No	No	No	No	No	No	No	No	No	0	556	9
950	Chinese	50	M	27.6456599286564	STEMI	3VD	PCI	Yes	No	Yes	Yes, current	No	No	No	No	No	No	Yes	No	No	0	925	26.75
951	Malay	49	M	23.5330427066857	STEMI	3VD	PCI	Yes	No	Yes	Yes, current	No	No	No	No	No	No	No	No	No	0	510	33.25
952	Malay	45	M	27.0616131581919	STEMI	2VD	PCI	Yes	Yes	Yes	Yes, current	No	No	No	No	No	No	No	No	No	0	1763	2
953	Indian	46	M	19.9003191222346	STEMI	2VD	PCI	No	Yes	Yes	Yes, current	No	No	No	No	No	No	No	No	No	0	702	17.5
954	Chinese	46	M	NA	STEMI	2VD	PCI	No	No	Yes	Yes, current	No	No	No	No	No	No	No	No	No	0	599	11.5
955	Chinese	45	M	25.4529475392104	STEMI	2VD	PCI	No	No	Yes	NA	No	No	No	No	No	No	No	No	No	0	560	19.5
956	Chinese	45	M	21.4532871972318	STEMI	1VD	PCI	Yes	No	No	Yes, current	No	No	No	No	No	No	No	No	No	0	667	11
957	Malay	46	M	26.8893946992786	STEMI	2VD	PCI	Yes	No	No	Yes, current	No	No	No	No	No	No	No	No	No	0	447	19.75
958	Indian	43	M	22.6307893644866	STEMI	1VD	PCI	Yes	Yes	Yes	Yes, current	No	No	No	No	No	No	No	No	No	0	1158	9.75
959	Malay	72	M	21.0835629017447	STEMI	2VD	PCI	No	No	Yes	Non-smoker	No	No	No	No	No	No	No	No	No	0	542	25
960	Indian	57	M	45.1843043995244	STEMI	3VD	PCI	Yes	No	Yes	Yes, current	No	No	No	No	No	No	No	No	No	0	724	19.5
961	Indian	52	M	21.2585034013605	STEMI	2VD	PCI	No	No	No	Yes, quit	No	No	No	No	No	No	No	No	No	0	589	23.5
962	Malay	52	M	27.1754535147392	STEMI	1VD	PCI	Yes	No	Yes	Yes, current	No	No	No	No	No	No	Yes	No	No	0	649	10
963	Malay	83	F	24.3417582863402	STEMI	3VD	PCI	No	No	No	Non-smoker	No	No	No	No	No	No	No	No	No	1	0	40.5
964	Chinese	68	M	24.1284013605442	STEMI	3VD	PCI	No	Yes	Yes	NA	No	No	No	No	No	No	No	No	No	0	580	32.75
965	Malay	58	M	29.4744318181818	STEMI	2VD	PCI	No	No	No	Yes, quit	No	No	No	No	No	No	No	No	No	0	797	10.5
966	Indian	39	M	NA	STEMI	1VD	PCI	No	Yes	Yes	Yes, current	No	No	No	No	No	No	No	No	No	0	450	10.5
967	Chinese	64	F	24.2874009107775	STEMI	3VD	PCI	Yes	No	No	NA	No	No	No	No	No	No	No	No	No	0	469	16
968	Indian	54	F	23.2815119646395	STEMI	2VD	PCI	No	Yes	Yes	Yes, current	No	No	No	No	No	No	No	No	No	0	2078	16.5
969	Indian	54	M	24.2809753428405	STEMI	1VD	PCI	No	Yes	Yes	NA	No	Yes	Yes	No	Yes	No	Yes	Yes	Yes	1	143	14.5
970	Indian	62	F	25.7582199546485	STEMI	2VD	PCI	No	Yes	Yes	NA	No	Yes	No	Yes	Yes	Yes	Yes	Yes	Yes	0	1021	24.5
971	Chinese	57	M	24.2022714981071	STEMI	2VD	PCI	Yes	No	No	Non-smoker	No	No	No	No	No	No	No	No	No	0	1437	28.5
972	Chinese	59	M	24.5355601426159	STEMI	2VD	PCI	No	No	No	NA	No	No	No	No	No	No	No	No	No	0	616	26.5
973	Chinese	70	M	19.0138698369151	STEMI	1VD	PCI	Yes	Yes	Yes	Yes, quit	No	No	No	No	No	No	Yes	Yes	No	0	750	8.5
974	Chinese	71	M	NA	STEMI	3VD	PCI	No	No	Yes	NA	No	No	No	No	No	No	No	No	No	0	705	20
975	Malay	65	M	22.6007758475291	STEMI	2VD	PCI	No	No	Yes	Yes, current	No	No	No	No	No	No	No	No	No	0	695	32
976	Malay	71	M	19.5918367346939	STEMI	3VD	PCI	No	Yes	Yes	Yes, quit	No	No	No	No	No	Yes	No	No	No	1	11	24.25
977	Indian	55	M	23.4859622073219	STEMI	2VD	PCI	Yes	Yes	Yes	Yes, quit	No	No	No	No	No	Yes	Yes	No	Yes	0	1007	5.75
978	Chinese	55	M	27.4380165289256	STEMI	3VD	PCI	Yes	No	No	Non-smoker	No	No	No	No	No	No	No	No	No	0	587	19.25
979	Malay	47	M	23.4979179060083	STEMI	1VD	PCI	Yes	Yes	Yes	Yes, current	No	No	No	No	No	No	No	No	No	0	1724	6.5
980	Indian	49	M	33.3626284478096	STEMI	3VD	PCI	Yes	Yes	Yes	Yes, current	No	No	No	Yes	Yes	No	No	No	No	1	586	12
981	Chinese	47	M	29.3352171326591	STEMI	2VD	PCI	Yes	No	Yes	Yes, current	No	No	No	No	No	No	No	No	No	0	655	23
982	Malay	45	M	22.9590876585494	STEMI	1VD	PCI	No	No	Yes	Yes, current	No	No	No	No	No	No	No	No	No	0	523	11
983	Indian	70	F	23.9487412905711	STEMI	1VD	PCI	Yes	No	Yes	Non-smoker	No	No	No	No	No	No	No	No	No	0	652	3.5
984	Chinese	73	F	18.469387755102	STEMI	3VD	PCI	No	Yes	Yes	NA	No	No	No	No	No	Yes	Yes	No	No	0	437	19.5
985	Chinese	73	F	24.1187384044527	STEMI	2VD	PCI	Yes	Yes	Yes	Non-smoker	No	No	No	No	No	No	Yes	No	No	0	514	19.75
986	Malay	74	M	24.3417582863402	STEMI	2VD	PCI	No	Yes	Yes	NA	No	Yes	No	No	No	No	No	No	No	1	11	32
987	Chinese	70	M	25.9515570934256	STEMI	1VD	PCI	No	Yes	No	Yes, current	No	No	No	No	No	No	No	No	No	0	443	23
988	Chinese	44	M	36.653413077617	STEMI	3VD	PCI	No	Yes	No	Non-smoker	No	No	No	No	No	No	No	No	No	0	492	22
989	Chinese	44	M	26.4235698242833	STEMI	3VD	PCI	Yes	No	No	Yes, current	No	No	No	No	No	No	No	No	No	0	621	40.5
990	Malay	41	M	NA	STEMI	3VD	PCI	No	No	No	Yes, current	No	No	No	No	No	No	No	No	No	0	820	12
991	Indian	39	M	20.5879031954534	STEMI	1VD	PCI	No	No	Yes	Yes, current	No	No	No	No	No	No	No	No	No	0	527	6
992	Malay	36	M	32.5851811790157	STEMI	3VD	PCI	Yes	Yes	Yes	Yes, current	No	No	No	No	No	No	No	No	No	0	592	10
993	Chinese	52	M	28.3568877628888	STEMI	3VD	PCI	Yes	Yes	Yes	NA	No	No	No	No	Yes	No	No	No	No	0	463	21
994	Indian	65	M	29.757785467128	STEMI	1VD	PCI	Yes	No	No	NA	No	No	No	No	No	No	No	No	No	0	655	17.75
995	Chinese	52	M	24.2214532871972	STEMI	1VD	PCI	Yes	No	Yes	Yes, quit	No	No	No	No	No	No	No	No	No	0	605	22
996	Indian	73	F	NA	STEMI	1VD	PCI	No	Yes	Yes	NA	No	No	No	No	No	No	No	No	No	0	875	21.5
997	Indian	42	M	23.4375	STEMI	3VD	PCI	No	No	Yes	Yes, current	No	No	No	No	No	No	No	No	No	0	726	9
998	Chinese	48	M	31.1111111111111	STEMI	3VD	PCI	No	No	No	NA	No	No	No	No	No	No	No	No	No	0	708	14
999	Indian	65	M	23.2216245113435	STEMI	2VD	PCI	No	No	No	NA	No	No	No	No	No	No	No	No	No	0	1486	22.5
1000	Chinese	38	M	NA	STEMI	1VD	PCI	No	No	Yes	NA	No	No	No	No	No	No	No	No	No	0	542	21.75
